# Supplementary material for: RiCRN1, a Crinkler Effector From the Arbuscular Mycorrhizal Fungus Rhizophagus irregularis, Functions in Arbuscule Development
Source: Front Microbiol. 2018 Sep 4;9:2068. doi: 10.3389/fmicb.2018.02068 (PMC6131194; doi:10.3389/fmicb.2018.02068)
Supplement: Supplementary file 1 [file Table_1.xlsx]

## Sheet: RiCRNs data set 1
The table contains all protein sequences of RiCRNs from Tisserant et al. (2013)
			RiCRN sequences used for analysis from JGI (Tisserant et al., 2013) data assembly
			Name (ID at JGI)	Protein
			143979|CE43967_408	MDIWKVELDLKSFKDTIYTEDEIKKIGTMMEPAYVLKEYFQDDKKPKPNYIHIFIVPSASDFPNKRTKLEDRTTDFLNELLCPFDTEIDCTNVEQFLSAKLPLKLPCVPGLVTGYTDVIEDIFSSSIYSPRLSLIVSEVMGTSFKQISGGEATTLGNINIHIKKIIELAQEYAENCSDLDLDRNKTSSTTTELPRDRPDMAIYYKNVLFMMGEEKDLDTRLKDAERQLDGYFDFWNPLAFGRLPFVMAFVAAGIKLQFYYYYPNNNNVPVRVRIGNTINLGTSNRMNNFKALQYTINAIRIIRTWDHKQYIQHPKIKLYKVIHQRNDTTVTINPKKVIKKVQIENREPTYKDFLKYFYNNIFPKLNNYKLLESKFHARWIYLVFAPVGYMTIPKDEDEL…
			31204|gm1.31204_g	MDIWKVELDLKSFKDTIYTEDEIKKIGTMMESAYVHKEYFNDDQKSKPNYIHIFIVPTDTSTEVKDISDDIVKELVKPPSKLPDKTRNFLNQKPDYKFTKLIGRLIFPSSVGKNEDSFHGFWDDIIKNTILTLGKGIVSLAIMAFNRNINKKTLAGKKKVEISTADVSKELTDKFKEWTYGDAPYLFAYYAIGQFVTFVLLTESESKNIRTFGKASRYESPSEYL*
			350343|nco_1_e_gw1.1315.6.1	MNFLEFAKEYKKLFPNITSEEICKAFQVNNVVDVSARTLENFKKRPKPTLPPVNELVGFLERPLSEDLKIPLLQYQYDCLISNNFEDLCTSKDLNILFCVSKFENSFGFYSKFVSASLWNNPPSNVGTEYSFVSFWDNNIRYPLELLLPDGNFVRNTSKHMSTNRDRPDYGFLLSNACLFRGEEKSFLNEDPRAELGNKLVWTYEPAPYILGYYANGPTVEFVAICSPQPGSTEPNIFNIAKSDLQTKAQRILHLRRMINLSLIIESIHNAIGLHDFPEFYPVKRSDKIIEVCATKVKKTFTHSYPAINYGRVEKLRNIYKKLEVKGVPNVDKLFASYCDEKHGAVVYLEPKGIRVNPSNQEELLNAIICILETLEVLHSEDDPIFHQDIRWSHVVRLS…
			350344|nco_1_CE86357_471	MYSKRHKRVSKMELSLNCFVLGDNDTFTAVVPKKYISDSNLTEIVYSALTVSNFTKIIENQVEHAVPNPKDPNSMTLWKVDIDDGSLKDISTVKDIEDNFNGKKMKRAYLLSDYFPKDTVPTLRNIHIIIVPATNTSNKRIKLEDIGIGHIHDKTTEYLQELLSPFNEPVYCDNVDLYFKAPLQRKLVASHYLCKEYPAYFDQEDLEFLPDVTLAVGDAMELYTGKDNQEMETSYMVDNVIRKMVKLAIRYIGKSGFEWARNNKMNEYTTTTTHKRNVRPDVLVYCDEVLVILGEVKADHSTLATAAEDLDYYFNNWNTLAFGDLPLVFAFAAVGSYIQFYYFHKVESSTTPKREKIGDVLLLGTEVKSNNYLAIKSVINVIRIIRTFKHFGLLETPRL…
			350346|nco_1_gm1.12912_g	LFLCFSFLFLIVKSVQKYICVIAGQPVAVPSIPKNITAEVIKQLVQSPGQLPNRSDLANFLNENPPVKIPLAPIHFFQFKTGDLDGITDEERDIYFIQNAEEECTSLFSKLLGQLIFPPSYGKNENSYHDLWDSIIKNTMKIFGKHNTSLPTLEFDRNTSKRTTTDHNRPDMVVIVRNICPFQGEEKSQEDAEDLSKELTKKFQGHVLPIIVNLCLPRDFPDFETIIRSNRTVVELRYAITKKFTNEGQVTYLKEIYGMLQANNVRFSDRLEYSSKHSVHLVLHREQQEPSNLKELLQALICILTCLKSMHSIDPNLIMHRDIQWPNIIRHYDKYQRFILIDFDYTTFSPSSELLKEFSKNDYAHEMLIRKHNFKVDIWGIGHLVASCNISSISSDLSS…
			350347|nco_1_gm1.18624_g	MIASVNCLILGEASDNNFNVVVGEVYTNDDKIDVAFDQFTVSNFKELLYRRKKVKRVVQDPDIPAIVAPATDLERKRKAVQDVGGEVLRKLIKRTRLTIPEIGSLSELLDGELSEDIKIPISQNEIDLLQSKNVTVLCSLDDLRVLFRVSDTESATDFCIRAIFSPILNDKIPPDDGTEYSFVGLWDNCIRNLLEYLIPDGVSIRNCSKFSSTRDDRPDYGLILNNVCLFRGEEKSPTSTEDPKSELGRKFLWTYDPAPYVLGYYTHGPQVTFVAICRPVGGYAIPDVVDIVQSNLKFRSERVRHLLRIINLSCIINALQPVIGRRGIPEFKPVYRNDRMIEIRGTGVKKTYLFGNIQTRVQKLVNLYEKLVRKEVPNIDHLDCYKKESGSVHLSPKGL…
			6998|gm1.6998_g	MSLSLNCLELGRTSNEVITMCIGKYSEINGVRVNSDVLTVANFKKLLLDEKELQGLTKMDIWKVELDLKSFKDTIYSEDEIKKMGTMMEPAYVLKEYFNDDKKPKTNYIHIFIVPTETSTEVKDISDDIVKELVKPPSKLPDKTSIRNFLNQKPDVKIPLSPANFSLMHTKGNGCISEEERDTYFEKSTKKDCTGLFTKLIGRLIFPSSVGKNEDSFHGFWDDIIKNTILTLGKGVVGLETMAFDRNTNKKTSTGRNRPDLVILVRNICPFRGEEKAENSTADVSKELTDKFKEWTYGDAPYLFAYYAIGQIVTFVLLTESESKNIWSNNKRTRPEVKSETLGDFNLRELSERLRAMNLLRNICRLLPIIVNLCPARDTPDFLTLRRENGTIVELGYHV…
			12711|gm1.12711_g	MNKLELSLNCLILGQTLSKCFCVDIGEINLIDNGFEVTFADFKVSHLIDKIFLRKNLIQDKNEMDIHKVDSKKVNDEKNNLKGFTKDDIKNKLNGELLTPMLKLTSCFNTEEMDQEGINIFIVLTPTAGPSRGVAQGPNWRNTSSIYEWIQEFTLNRGNSRLVNTYGKNFELYQREDTIETLWKLIKERYPYRNDDDKGNHPIPVLAGGPGTGKSRFLDEIERLLWRCINESDEEIRNGFANMVVINTTYGNGSPASSHDSRIIGSESTEIINGQASFALRILFEYFQPQNETGELSFPQFNTLCSKKAVDFTLDTALRVIYADFISKQRKQETSSCPPLVLVIGIDEFNNLHDIQKGACKELIKTIGGVMCKPPANIFFIPILAGTIEGAISDYISGS…
			20143|gm1.20143_g	MLGCIILGEKNAFPVDFDAGKTIGQLKQIIKSQAGLDSLPHKLKLWKVSIIESKKYEINEGVDIKEKFGGEKLDNDLNTIGDHFKEQPPSRHIHIIVEQPPPATLPQDVVDWSNVNSIYNWIKTLKRSSEIAAPKLVDSYGAKFPLQGRDETMKILFNGNGSRDGMCQRFENRKKIDRNIHPIPLLANGPGTGKSRFLQEIPTLLRENAENYMNDDKLLNRIKDRMYAINVTFGNSTPAKLVDASLGETSVALRILFGHFIAGGTIDYEKFVRMCGDTIYNQQITISGAFEIVLKDIGTDIDIIIFGIDELNILHSKRGYNNPVREIVHAVGGLNCSGSGSPFYVPILAGTIQGPLEEMFRESTYRFLPLPLRLLREREVRKISEFIACYEHNHALKDY…
			350323|nco_1_gm1.2077_g	MKTTKFFEIIDKKISLEEIEVGQLARLISHVGKFRDSDVLNLWKVDVDDSKLNSNSTEEDIKNLGGEIMKSKFIKYFQDGYKPKEEENINIVAVIATTAGPSRGIMQGPDWHDASSIYEWIQQFTLNRGNSRLVKTYDKGHHSIPVLAGGPGTGKSRFLDEIKRLLRRCINKSDEKIRNGFANMVVLNTTYGNGSPANSFDIRIISNRSTEIINGQKSLALRILFEYFRPQYEISELTFSQFNTLCNKLKAVDFTLDTALRVIYADFIKQRKQETSSCPPLVLVLGIDEFNNLHDLQKNACKELIKTIGGVMCSKHEPILLPLRLLNNDDAISIGKRMNLFDDDYVCRHPYFRISISDVGGHVRTLEYYYSNFAKQKDDKMKLGTETGETGLYDVNIGK…
			350325|nco_1_gm1.21984_g	MLSLNCLILGQASERCFTENIGETYKNDSGVAIKFSKFTVSNFTEKLFHRGEVKDIFRNTGEMNLWKVDDKKVEEENNLKEFTKSDIIEKLGGKEMVARFPLKRYFDVNQEMDIEGIHIFIVPTSTGPNWNVDSSIYKWIKQFTLNRGRDLLVKTYGKDFKFLQRDDTIDALWNGLTMLDGIAARFKNRNVSDKGLHPIPVLAGGPGVGKSRFLDEVERLLVQYANESDDDEIRDAFTNMTVINTTYGNGCPARDMDVTIGAEASLAIRILFEYFKPKHDFGDYDFSHFQSLCNNYSNISYFTLSTAIRVVYADVIIQKNQEIKSNPLLVLVLGIDELN*
			350337|nco_1_gm1.16492_g	LLHTGGCSWDYQESSELEQELRKEVQGLYNVFKENKCEKTNTPIFLMTSGAGCGKSRNATELPKILCKIFKDDPELEPRFQEALIINISFENDTRINMKEERNANDVIAKRMLYQLQNQGLHWVNIRDDKQSLSIISILKRCAKEKKVAIKKLTVILIVDGLQTALINPDDGMKKDSLFYSLMTEISLLVINKQSPLIIACCTATLARPFHEIVQVSHQKRVFLQIRSLDSPKKKNEPVFKNTPLLNMLVSDMGGNGRALEALQSAIEGVDFENSSFLSIAEQVYYKLKDHYSEWISYTRYLIPVLRAIMMHTKLVLSAHIPGTDILPEELSKLGLVKLEKQDDLSDKGILTCPYIWLWLMANASGDSILRNWNFKYYSEIQNKEDPTIPPGCQFWQHF…
			7408|gm1.7408_g	MTLKRPPKTVVPKLVSTSGADFPLQGREETMKILMEGNGSRNGICERFTKRNETDRNIHPIPILANGPGTGKSRFLQEIPTLLREQAEKYTNDDELLNMIKDRMYSVNVTFGNGTPAKLDDVFFGETSVALRILYEHFISGGAYDYEKFVMMCGENCKIKISGALEIVLKDVDTDINIIILGIDELNNLHSLYDRDLFKNNPLRSIIHAVGGLNCLGKNIFHVPILAGTIQGPLEEILKESTYRYLQLPLRLLQSREVQNIIEFVSERYSLGDYINSGTFRRCISDFGGQVRALEIFFEDLVKKFGRGTNNVDYVHCITNVKEELMDRYKFKHFAYTVTPAIAHAILNIPVSKHNVADKDGRVSYIDLSSEGILNLEKVADSASFYVRMPYIWIAILTS…
			87383|fgenesh1_pg.5641_#_1	MLGLPYIEPEPLLRTSGANWEYQPDPSLKQILREALRKHHKNFTLGRIDKKSDLPLYLFLSGAGTGKSRNANEFHQTAITCLSAQEDGELLTKIKEAWVFHTSYENGFSLKNGEDNPYLAIGTRMLFQLLRKQMDLDEIIDTYKPPSPMDVVKLIAKHYNRDMKSATVILIVDGMQQLMKDKDDGLKLDSMFYRTLTSFADLAFSGTFIIPVCTSTITGPIDGVLRNLTRDRVYLPVSSLQPPNDQQGVPVFKNDKITNTIVEDCGGHGRALEVLNDCLDGRSIEECNVDTLMNDLRYNLTKKYRDAIFSSVEEARPIARAILTRCLLNRYKPIPKTDKTPDEFVGSGMIRFEQIENTPKGYLTAPYIWLWIFVEMSQRLGDPILRDWEFADYGEQRAL…
			95634|fgenesh1_pg.18477__#1	MKEIIKLKLSKHEIKKLYIHFTKNYNQKYEAELILKSLLESLLLSDEPIVTSKLRIRDVFSEGLIYQKPKPLLSTIGINWEYQPDPSLHNILRKEIKDHYRYFTQEKFDKAYMPIYFFLSGAGTGKSRNATEFHNTVLKCLNNKEDDSKLKDMIQNALVFNVSFENGTSLKQVESDTYKAIGTRMLLQLLPDMNLDEIISTYEAPYPWEVLQLVAKNKKQDLKEIPVFLIIDALQHIIYDSRRDHLDPEYKFYRTISNIADLTCQGAFLIPCCTATTTSPIHSVTKSLSNKCVYLPVPTLHSPTICKENSQESTEVFPKDLITKILVEDCGGHGRALETLQETLINHHDVSEDNINLLMNDLRNALTNRYIDVFSLSNAEIQTIAKAILLRQPLDFDKN…
			97452|fgenesh1_pg.22206_#_1	MPGLTSSNTESENLITDISQEISRLALNLDEEALPETERTRLRAFFTSILNNAKIKVVSNVLNTIPKDNCTERLAYLKKVSTGLLYLKPEPLLRTSGANWEYQPDPTLKEILQKTIREHFDAFLKGDFDKTNIPIYLFLSGAGTGKSRNANEFQQTAISSVSKDKDLLARIKDAYVFNVSYENGTALRPREDPFLAIGTRMLFQLLREEMDFDEVRLTYEPPSPMSVLSLVAKYRNRDLKDITVILIVDAMQQLMLSTDDGLNKDSDFYRTMSSIGDLGLKKIFLLPCITCTIATSVEKALQFSHRKRAYLPVPSMKPPTYRQGNKVIPVFEKKEIMDILVEDCGGHGRALE
			98298|fgenesh1_pg.23891_#_1	NTGRDARAIARAVLTRTLLDVDKPVPRTEKNPDEYIHSGLIRFERKHEAQTGYFTAPYIWLWMLVEKSHEWGDSILRDWAFSDYKELREFMSSPGSKPWQGFERFVATFRCLKSTILDENEPTTISEVHAGALLNGDLQFINHHLQLEYAKHRTDTRSEKISTRSWNVECNKSIVNVRQFKHCIINSPGAKAGDAFISLDLPDDKSLNEIQQYKHTQNSINQQLYAKERTKSSSYDDFFILFTTSANCDVKLPRRSGIVYEKNFKEYFGPFAGRAFRQSRVRTPIPSAAPTLEVNINTDPIEQLCKVNQIGEKRANVIFSKRPFKDINDAFEKTSISKKVLKNFYFPNFPNGRTLHTISHILPRIK*
			1340|gm1.1340_g	MSITLLCLVKGNTLANAFPVDIDKDQLVGHLKKVIKAEQPQTFANVDAKDLKLWKVTIPGDQDDQLRNLILQDSDELLAIRKISKYFPDSPPEEHIHVLVEPPESTATSEVLKLREEVASLQALLNKSVAFDVVVSPKRTKGFKWTVNIEQATLDNLKKYIRKMEKPPALENDGAVLNIVNESGKYSPLNDQDLREMLQLFVSNKNLKFTVFIETPSKAFSDWTFSSVCQLYGLNGETEDPTMTVFPNFSCGNVKPSQESLEGLMAELKSRLDNTPISLLSVEATKSLYVYSYLLAGANNFKGKFEIRPQKVISGPNGHGPLDFAIDLCQTAKTVGVTEVKKDDFVKGVAQCAVQLESSLSYRKRKADEMEERTFGRVFGIVTDAEKFYFMECSMDDQD…		*
			15140|gm1.15140_g	MSTTTLSCLVVGESPYENAFQVVIDTTQIKTVALLKDAIKEKIDDNVKAKDLKLWKVDISFEEENEKLKLVNTKINVNIKEELEGVELKPLSKISKYFTSQPADEHIHIIVQRPVETKEVHCTATYGRKSANFQWTVSREMVSLEGFKKKLCEYFTFPDGTENEHIVIGRVVGGAGLKRKISTGKMRKKLDLASSSSQSASDTVEIVTERKVIQFSADEDLLSIIWTVDPKVDLEIVVDTSQQPFSSYTFPKMKVLFSLKADSYDQLPCIEIGSSATPEEIRNSTV*
			17496|gm1.17496_g	MRHTADSVQPNTFLTYIPLFSQIKFFLTLVLTPYFAPITFRKKQYKTRKCQSRYSVSSKANAFPVHIDGNSLVGDLKKAIKAEKQNDFAGIDADKLKLWKVEIGGDHLDDQLKSLKLNGSDELSAINEIGDYWKPPKKHIHVLVEPPVSTTASNEVLELREKLASLQALLNKSVHAFDVVVSPKRTKSFKWTVNIEHATLDGLKNSIRAMNQTLALENDGAVLNMLNDSGKFSPQTPSKPFNEWSFPKVCELYGLSDDPNPSIDVYPVFSCGSAEKYKEALRKLFDELETRVATTPIDDQVKVVPEKLIEGKNGRGNLDYGIESRTTGRIVGLVEVKKDDFKQGFAQATVQLESSLGRKRKANEMDDEHGFDKVWGIVTDAEKWYFMECTQDAEGKPLF…
			19522|gm1.19522_g	MLRDRRITGLNHLVNKEQICRAKNLEIYWKEVITELNKDSLKRKLEEKENFNSQSKKCRTTITLFCIVQGNAHNAFAININKNKTISELKSLIQKEKHNDFAGIDPDQLKLWQVEIPDDCFDELTNLQLLGNNELLATKKISKYFTKTPANEHVHIIVTLPETTKTRKELELINKVAELQKLLKKSIYEFDIIVNPKRTKTSKWIVNIEQVTLKDLKEFIFALYQFPELQKDIATLAFSCNDEKYSPKSDLEFQNMLQLFVSRNSLKFTISIETSLSFSSWTFPKVCKLYKLSEDSDPTLSVFPPFTCGYVKLNDEKSQVIIKHLITELNFRFKAIPIGNEASKSQYVCSYLVAIANLFEDKFKVYPEKNVSGMNGHGPVDFALIQIQNSRIIGITEVK…
			27601|gm1.27601_g	MSTSEQYPGYKTITSYLKERENCQENWSYHGFLLFHHDDIIASSSSNKWKKLNNFWMNSFLKEARKLIINQEIYNAIEEKVNKEQTRYAKELEIYWKEVITELNKKDSVKRKFEEEKENLSPQSKKSRSTITLFCMVQGNVNNAFSININKNKTISELKSLIQKEKYNDFAGIDPDQLKLWQVEIPDEHYDDKYFIKDPVDEHIHIIVSLPETTKTRQELELTELELINKVAELQKLLLKKSIYEFNIIVNPKRTKASKWIANIEQVTLKDLKEFIFALYQSPELQKDVATLAFSCNDEKYSPKSDLEFQNMLQLFVSKNSLKFTVFIETSISFSSWTFPRVCWLYKLSEDSDPSLSVFSLFNCGFIDLNDEKSQVIIKHLMTDLNFRFKAIPIGNEAS…
			344291|fgenesh1_kg.14198_#_2_#_ACTTGA_L001_R1_(paired)_contig_6096	PVETKEVHCTATYGRKSANFQWTVTRETVTLEGFKKKLCEYLTFPDGTENEHIVISRVIGGAGLKRKISTGKMRRKSDSSSQSSTVESDTVEIVTERKVIQFSADEDLMSIIWTTNPKVDLEIVVDTSQQPFSSYTFPKMKAVFGLKADDYNGLSIFDGGVKDTPKEIRSLVIEELLRLHKTSQHITSANEATRCEFISRIIYGVASIFDGEVKVYPQYEISGSHGKGPVDCVIKVGNTIITVTEAKKEDINQGIAQNAVQLQTSIQRNPKKRSYDTAGLHYVMRSKTSLNYQ*
			350350|nco_1_gm1.2449_g	MSITLFCLVKGNTTANAFPVHIDKGQFVGDLKDAIKEKIDVPANFKAKDLKLWKKEIPDDQDDLLSNLILNDEPELLATREIGDYWTEKPPKRHIHVIVKLPRKCLECLLGRGVVVYSTTHNIFSGLHYLEDHYKGCGDPPASVQLWGDFFDKVNQFRFDQQPIFERPKFNDRFAVVDEEDVRNAINVNICMILNNLTGPDYVYSRRPTDTPGIPDFTCHLVGSLILVIEAKRKHVLEDMGEQTFPEFYNTSKGKDVIQQIYNYMGGNELRYGILTTYDNHWFLRREH
			350358|nco_1_gm1.7059_g	STPYTPASTSTTVARNETLTLADKIKKYDTTKLVDLLREEKDLGLNDEDLEIICKRKINGWAFLKMDQQDFRDKEVLEKYSIKSSSITSISQFTPDPYPIDESSKEFKLCIDDILRRIKNMGPVVDSNEAMRCKYISTILYTAVSILGGLVILPQMNVSGEENSSCVDYAIKKILDDLLEKIICITEGKQNQLGKGVAQNLMQCRSSCEMNLDTLKKKRKTEEAFKEYEYVYGIVTTATDWYFILHSTEAIYCTSKTEYHISLTQPIYVKM*
			6989|gm1.6989_g	MSTITLSCLVVGENPYENAFEVDIEINKSISKLKDAIKEKKAPEFDNFATDKLKLWKVDISFEEENKKLELVNTKINVNIKDELGGEELPPLSKISKHFPSQPADEHIHIIVQRPVETKEVHCTATYGRKSEKFLWAVTRGQITLSALKTRPRTRFAFPDGTEDEHIVIIRENGKEHVRLVDDEDLACIIWTQGFKVDLPIIVDTC
			8677|gm1.8677_g	MVIPEGVSALRTQRIRGSFISVFPPFTYECKDLEDDFSQEILRNLITKLKARLKSIPISGNEASKLQYVCSYLVANANLYEGKFELQPEKNITGPNGHGPVDFAIDLFQTAKTVGVIEVNDKDFFKGIAQNAVQLESALSNRKRKASKMEEGDTFTGKTFGIITDAKVWYFMECGKGPQTYCIVIGLSS*
			8678|gm1.8678_g	MLHIFVSKNNLKFTVFIETPSKPFSDWSFPKVCQLYGLGESDDPSLSVFPPFTCEYKELKEDSSKAILKHLTAELNARLKAIPISGNEASKSQYVCSYLVSGINLYEGKFELRPEKNITGPNGHGPVDFAIDLLQTAKTVGVTEVKDEDIFKGIAQNAVQLESALSNRKRKANEMEEESVFTGKTFGIITDAKEWYFMECSLDDQDRLRFKLSKPVTVVYDSENMGGNVERVLGHIAWLLEEVQKPDSASLSEERAIKKPRSSGNLKEKSLREHGSDTVRTCSPKSFRGDGDCSKSP*
			8687|gm1.8687_g	EPPASNVASSREQELLIRIAALEEKLSKSEYVFDIVVSPKRTKSFKWTVNIEEATLVGLKEYIREEYNPATLENDGAVLRFVSNDVKDAERHSPRNDQDFCKMLRQFVSKDITKFTVVIETPSKAFSDWSFPKVCQLYGLGESDDPSLSVFPPFTCEYKELNDDSSQEILRNLITELNARLKTIPISGNEASKSQYVCSYLVAGANLHEGKFELRPEKNITGPNGHGPVDFAIDLLQTAKTVGVTEVKDEDIFKGIAQNAVQLESALSNRKRKASEMEEDNVFVGKTFGIITDAKEWYFMECSLDDQDRLKFKLSKPVTVVYDSENMGGNVKRVLGHIAWLLEEVQKPDSASQSEERAIKKPRSSGNLTENSLREHS*
			8688|gm1.8688_g	MNRLTHNRPTEVDSDTENIAEEITTKDTRERFPCPYQLVGNLKKAIKADNPQTFASVDAKDIQLWKVEIGGDHLNNQLKNLKLNGSDELSAINEIGDYWTKKPPKKHIYVLVKLPTSRAANRNYSTNSVHYMHYSTTFDVLVSLKWMKCFKWTVNIKHVTLDGLKEHIRGVRKTPALDNGGAELSMLNDDDPSLSVFPPFTCEYKELKEDSSKAILKHLTAKLNARLKAIPISGNEASKSQYVCSYLVSGINLYEGNCENFGVTKVKDKDIFKGIAQNAIQFESALSNRKRKANEMEEESVFTSRTFGITDAKEWYFMKCLLDDQDRLRFKLLKPVTVVYDSENMGGNVERVLEHIAWRYKSQIQLHKVKRGQ*
			14148|gm1.14148_g	MLGCIILGEENAFPVDFDTNKTIGHLKGAIKEQAGLVEPAHKLILWRVNIPENEKYEIHEGINIKEMFRDVKLSYTPRLGGIGGTMILATEGERVGTYEGINLNSPDICHREQTIQKLVEKISKVGFLLVRSPPMSGKTSLGQLLEQHLVKDPNIRVIRISLLWMGIPSGTWTFEEEFERLMSITWKKFQDECGHIRTIFIVDEVQMLYVPQGEHETASRHKGNVFWETVKRCQQISNLSIVAFAAYGYKGAWDLSSATYTIDVSPFMILPENTWSIEDVRFTEEEYKDYFLRFCSTHLKNMEDEDDINYLQEYVCNTTACHPGLVAFFMNHIRDHFSRQLKYDDTLKFDSIFLYLKSHGFMRAGFRGFAHIKNLTPEEEELCDRVFRGPINIRQSYST…
			14865|gm1.14865_g	MGIVTDAEKWYFMECTQDAEGKPSFKLPKPLFVAYEDAGTDLSSVFKVDGQIKMTIAELKDILYEKNKNYFEDKKFDANELNLWLVNIPYDTENVKLKTLQSRSRDMEEENSIIQELGGKKLSPIDDIGDIFTYDSKNIRIIIQPPVTTTDKGPTDISRVIAKFGYLPRQAGLGGTSLPSGLVIRPSNEGVNPNDPAVNTYIKGKVPFSINNPDPDASYLVKTGVLAVVDDIYLTFAAPLLRRSFFQQNYGVENSVDITPIDLYQFIVKVFTAMRNENSGKILRETLGFGYDGRILEQMWQKEFYRIGTRVLGNDKFLSCDVGSVFGCEGRIDSYVNELEWAIELLRDGEDMQGHKDKFEPIEGKYKVIVKYAKSIAIIEIRSVNFADNTRSEAKNAQK…
			14966|gm1.14966_g	MDDNFHNNQIKNQDQLQTQNLYSKRSQLRKTSNSFQTLSRQEQYPHFNDYTKQLNDSSNANHNSSSQSESVSTILGESEDDYNYFENHPFVIISQHSSQQYSSPKLLSEGEEEVFTEFSDSGSERIHYIFNEENMPSLENEGICLTPENWITRRDETVTRIDQFIQRDRLILIRAPPFTGKTSLCILLEEHYRKKKVPVLRVCFLGVEDMSFEQFWINETGKSWKYWLNPKHGERIIILDETHHIFDGDQYEPFWLRIKSLCRQASLSKETIKIIAFSTGGRLATSVQSPVDFQQKFGFGLVRCTQSELMELVEAFNKYNFKKKIHVSKKIVQHIMEFTAGHLGLIRWILNGIDNYFSYRGTNYKITTDPEIMSYFISSDFIEHVKAHRGAPLYKFNTA…
			246302|CE146290_753	MARQVLPFFVLGTAKKSTVTICDHNAMPDDIYTVPANTLTYDHIKKMIWSTIKSKESAGKACELELYHVKIPCNEKNSKLCELNEKYRNQTDITNELGEELDPTDYFKGEDWISEPSSIHFIIVEPPPPATTDAPKIKGISRLGGLGGTKMKKREDGLGYEGLDLTHIDNICQRKSTIKRLLYDLFKKRIILVRSPPMAGKTSLAQLLEYNILQSDEAKKGFRCVFRISLMWMVKRGMEWTFTEGFKALMGMEWGEFIQLCRDSDTDVVLIVDEVQLIYKPQNESEPRNGGNIFWETFKEVNQYLSNLHIVAFASYGHYGAYTVHGDHSIMDISPPSILHKDNTWGFADVRFTEEEFSDYFNKFCEMHLQMLKKDDIPFLHNYVREITAFHPGLVAFTM…
			25652|gm1.25652_g	MVFCLVQGDAIKNSFPIDISSHTTVGHLKKAIKDEKQNAFIGIDADKLTLWRVDIVQTKENQEMTIKEHKGVELHSFESVGTHFQDVPLSTNIRIIIQPLLPATTADQCTRDTANLGYVPRREGNLGGTLLCPDQLTSNSNEGISLTDNDTSKRPLVVKSLIDDLLIKKIILVRAPPYSGKTSLTQLIEDYLINSAEYLTFRIIRFSTLWGNDVGKLCNYENFGEAWKEILGIDWVKWREECKKIRSILIIDEIQKIYQHSYQLGESEPMDIDVDNKSVTAGQFWETVKCGLQGSHDIYIIMFGAYGYGSNLRDLSIPVEIPDFNSKSIYDIKFTDNELEEYVTNFCRYFNLKEHNENIIPEFIKYIKNATAGHVGFVRHILYYTREKMKLKVNELTWN…
			2950|gm1.2950_g	MDQSSGSSVQTQIFPPENIKNFRVCRNIVKMNLNCFVLDTGVLFPISLGEKVSVEKYEYSIESLSVGTFKEYIWERKNNILKDLTNDVSKLDLWRVNVAEVVNVSNEDDIVRELKGDKMKANFLLSDYFSVSDPPPQRNIHIIIHRPPTTDQGLTNVSRYIANLGYLPRQGGLGGTLLPTDLKVKSTNEGIILTDPDISLRFDIIPPLIRDLMKKQIILIRAPPFAGKTSIARILENSLVQSPEHSNCRVIRVSMIWGMSAGIENCYESFGELWKEMFGIGWSEWIAQCRRVKTILIIDEAQLIYKEDRKINKKDKKTADQFWTIVKGLTTPVTLPDSHCKSLIDIKFTPNELRNYVMRFCNSYFNLDQQSILNFYAYIQEITDGHAGLVRHILVTTED…
			350372|nco_1_fgenesh1_kg.4648___2___remain_c9580	SSESNTRDIHIVLLGVYHPNVETISTPLDLHYTLSLSVLLLTHVTLGSMNFIIPDPVRRALYNLTAGHVGLCRFVLRVLRDQFRENGKTVEMLQYLASTLLFNGMIGCARAFYWTRDWKVNKPEAEFIRSKLLQPNTPFSGSLLDPVIKKFIKMGLITTINTNDERLTFSAPIMRSVLSNYLFKAPLNVNQSPSSTFDEFLLRTIERMSSSTLKESLGKGSYLYERTWQMEWFRTAKTVIPENASVSSDVGGSFGSVGFLDFYVDNGHCWGVELTREGEKLKEHAKRFESDGIYAEIPLKQWAILDFRRNTKQVIMPKKNFWYVLYSDDYKTVIIKRKDCDDIKLNL*
			350383|nco_1_gm1.35700_g	SSESNTRNIYIVLLGVYHPNVETISIPLDLQYTLSLSVLLLTWEEFSQLVTKFIQRHVTLGSMNFIIPDPVQRALYNLTAGHVGLCRFVLRVLRDQFCENGKTVEMLQYLASTFLFNSMIGCARAFYWIRDWKVNKSEAEFIRNKLLQPNTPFSGSLLDPVIKKFIRMGLITTINTNDERLTFSAPIMRSVLSNYLFKAPLNVNQSPSSTFDEFLLRTIERMSSSTLKESLGKRSYLYERTWQMEWFCTAKTVIPENALVSSDIGESFGSVGFLDFYVDNGYCWGVELICEGEKLKKYAEKFESDGIYAEIPLKQWAILDFRHNTKQVRMPKKNFWYVLYSDDYKTVIIKRKDCDDIKLNLQGDCKSELKSELVLEL*
			5284|gm1.5284_g	MITNLFYFVFAFNTTDAPKKGISRLGGLGGTKYLGLENGFFYEGVNLTSASICRREPTINKLLKSLLKERIILIRSPPMTGKTSLGQLLEAKLLQLDEVQNGSARVFRISLIWIEKMTTSWTFSEGFEKLLGINWDDFLDQCGHKKTYLIVDEVQKIYRQSDGEPHHDGSVFWNSFKRIMQNLQLFIVALASYGHYGAYATRGNRSAMDISPVNNLTAKNKWGYKDICYTEDEFKDYFDRFCGTYLKEELVKDDIPCLFSYLSEITAYHPGLIAYTMDHIGERFTKKRSNSLSFDAIFSYLKSQDFNDIFKTIRAFYPVTDLSDEERQIVDSVLFKKGGLDYETEKIPNNGRLLKTNALVDTSSSKSHIALLDFPAPLLRITYLQNRFGSISRPKSPPS…
			7202|gm1.7202_g	MLLSCYVLGTGTIFSIPLSNKIVIKREEYSIESLTIDILKKYIWEREKENLKFTDNASKLDLWHVNIEEVVDIFNEDDIVQKLEGNKMKPNFLFNRYFIDKPPVGNIHIIIQQPATTDHRHTEVSLAIADHGYLPRQCGLGGTMLPSGLKMRSTNEGVNVTDPDISLRFDIILPLIRDLLNKKVILVRAPPFSGKTSLAQILEYNLVNAPEFSNHRIVRVSMIWGQTVGVENCFDSFRELWLKIIGIDWFEWLGQCRLIETILIIDEAQLIYGREKKVDEQNQRSADQFWMMIKSLLQEVTHINIIMFAAYGYRSSNTTGLTTPVTLPESNCKSLIDINFTCDELEKYIGMFCRKYFRNLDSSDISNLYKYIQVVTEGHAGLVHHILIFTEDAMKKRIN…
			9082|gm1.9082_g	MKTKEPTVDEIKKYKTKELIDFLRQKEDDLELEEEDLEIVRRQRVNGRDFLKITEEKLEKWGMSGGPAARLADFSEECKERKLRSFFSHKIQKDLSGVCINDILRRIRNIGPVNDILHRIRNMGPVIDSNEAMRFSAFFILDKGSTDIFRVIAKFGYLPRQADLGGMSLPSNLVIRSSNEGVNPNDPAVSLRFDIINPLVRELMNKKVILVQAPPFAGKTAITQILEHSLVNAPEYSHYRVIRISLIWRGGINWDNFGEMWEQIVGVTWKEWVRQCDKIPSILIIDEAQLIYSDKEITDNDEKTADQFWMTIKGLLQEVSGINIIMFAAYGYRSSNHTGFSTPVKLPKEYCKSLIDINFSPSELRTYVHKFCNSYLKLDQQSILELYKYIQVATEGHAG…
			98483|fgenesh1_pg.24266_#_1	MIITLFCLIEGNLPADNYAFPIDISQELSVGVLKQKIRESKPNDLANIDFNNITLWQVDLPDDNDDVIHEFRSHKSTKKMRATRKIGFYWPETPSEQVIHVIIELPRVPSHTSIDDELTTNFRRLNIAMGKELTTEDTSYEGADAFAFISEERLGFIDQALTRGRVVLLRSPPSSGKTTLAYILKKYRQNLNPEEEVIAISMLLLERPEVSLSDPDLFDQYWIQQTGKSWRECPNDIPYAKFFWNTIKAIMNSSRASNNAPVRILLLSMYGMPKPLDGISTPITFSVTLGLDHLRLSRAEYSVLLEKFITATQREMHFEIEGNIKNVMYNMSRGHAGIMRGTLNRVKEQYRNGVQTTPELLKYFISADFRNFLTSTRSFIWLRDWNPSNKESRFLHMDI…
			204030|CE104018_647	AVSNPFSDSNSILKWIQEYSPVTGRQPLTLLVETFGARFTLCGRDDTIETLWNGGGTEQCSGILNRFKNFKNFSPTHPKQDRNFHPIPFLACGPGTGKSRFLQELVNIIRNKASNSGDQDIMSILGNAVFLNVTYGNGTEASDFDVNIGAEASIALRILFSYFVHGNKSFVGFRDKIGQENARGLTLSLVLRAIYLSKLKEDKNIYELAIIVGIDEINKLHDKNYDKFRDLINSVGSASCNFIVDLISEEIGSSIPEKTGKVFFVPVFAGTVEGPLQLIITKSMHPPLQLPLHLLDIEDMLKIACNLGFDENFIYRNNLFRRMISDVGGQVRALEIFYDRIWDASRTHRYDDIDLVDIMKSLEVELSIRYPFNKYVNMITPVLANAILDRPVDGDATLD…
			20430|gm1.20430_g	MLFSGGAPGIGKTRYGDELFKRLENNQNWVPPEWENKLHIRRIYLDLGNGCKLDSYDDDLTPTVIIGLRIAYVFFIEKKFILSFTNFRDRVWKYRDIFKIPNVFDCIYAHLISQSNIQLFVFFHIDEFQNIDLWEDDAIKNRKMAKKQLFKEMINDLAPFMLAPQSLIYVQTFLSGTAPQVVISNKESSKVSFRFADCPQLSFRAMLNIANHYAQKYDAEKFDCGSYKWMLCRPFLQLLEDTGGLPRALQYVFEVCFEIETDRKKFFGDIHKQHFNTIFYNVKHRLQERYNIYGTIEKNKKLALELLYHSIDAIPVKRKTCLDPSDEDYTIENLERDAHIILSPCDDTFSEFTIKMPFFFICLYNDKLKIVDFSLEETFRVQNTMHWQDWELFVAHYEA…
			2186|gm1.2186_g	MLGCIVLGEKNAFPVDFDTGKTIRHLKRAIKEQAGLAGPAHKLILWKVNIPESKKQEIYEGIDIKVKFRGEELDSDLKTIGQVFKEQLSSEHIHIIVELPKPTTTGSGQLKSLKTVEEIIEEISKNLKKRKSKPKSPNQLDMPLQHREFREALVRVEETTRANVEGVIGNLNYWCFVSSGAPGIGKTRFGMELFDHIQKNWKPPQEWNDVHFEYLYMDFGTSLYLDDYDCELIPTIDAWDAKNKTKELFKNMIRNLAKYMLTENLTFIQPFLSGTAPRAIAEQKKTADISFQFVDCPLLDNASIIRIMDHFATKFKAPTENHVYKWKFCVPLIQLLMDTGGLPRALEQLFTICFMKLCDNGEEFFRELESHDYDNIFTNVKGDLEKMYNIYYKVEGNKE…
			23428|gm1.23428_g	MEHVKHRIVNKYQLDNFSNSLSVPLAKAILGLPVGKMEAAKKENVKVEDHELGKFLTYRDLVSMGFVNLVPAKAHYLIRLPYLWVYAIAEYSTDPELLMMHWKPMLQYDDPNNWQNFEDFNAKFLALRLSLFRLLGYEKINLKTLLKGAEFSHEFPNFEVVLPKTKDIKLYKLLHRYPATKTYEKQKAKYVNLTEMRNGYFDLDLLDDTKKYTGCIFLNAAGAPWD*
			350306|nco_1_gm1.889_g	DHFAEKFNAGIANYAYKWKYCRQMLQLLRDTGGLPRALQRLFIVCFGADGEHGREFFEKLERKEVDFVDYFIKVKDCLDKQYGIKDYVKNNRDVATKLMYLCIEGIPIGPDKYVLDENNPALTIRSLERDKHIILSSVEQSDGLFLINMPFYFICIYNDSLHIVNPTLVRKFYDERMYWNEWEKFVAYHEAFRTNLAIRMGKKTMTLRELYPNADKSNVYFDMSVKMKPLRVCEANEQFPLTNPLTEKSDGEIIDWQSGDEVVINGSCDVFFVRELVNTFYKKFIMMSQCKWDYGSKKMPESKVEEEYEKNLQNFYAAADDDENYILITIIFTSQPYKKEKHESGVLVISKEDFKKHFGPIFSSRASFAITRDANPNFWEKNRLKNVLDGIGDASIDNV…
			350315|nco_1_MIX10341_45_34	GRKFFEKLESKELDFVDYFIKVKNSLDKQYGIKDYVKNNRNVAMKLIYFCIEGIAIDPNKCLDDNNPALTIRSLERDKHIILSSVEQSAGCNLFLINMPFYFICLYNDVLCIVKPTLVHLFYDERMYWEEWEVFVAYHEAFRTNLAIKMGKTTMTLRELYPNADKLDVNFDVSVELKPLRVCEANEQFPHTNPLTEKHDGKIIDWQSGSVVCKWDYVSKKMPESKVEEDDEKNLKNFFYDGNDYMPITIIFTSQSYIKKKQESGVLVVSKEDFKKHFGPIFSSRASFAFTGDTNPNFWEKNRLENVLDGICDASIDNVIKKRPYYSDEDYYIKNPGAKKMPKMDYFPFDVSEILLIEN*
			350316|nco_1_CE148634_583	SGILNRFKNFKNFSPAHPKQDRNFHPIPFLACGPGTGKSRFLQELVNIIRNKASNSGDQDIMSILGNAVFLNVTYGNGTEASDFDVNIGAEASIALRILFSYFVHGNKSFVGFRDKIGQENARGLTLSLVLRAIYLSKLKEDKNIYELAIIVGIDEINKLYDKNYDKFRDLINSVGSASCNFIVDLISEEIGSSIPEKTGKVFFVPVFAGTVEGPLQLIITKSMHPPLQLPLHLLDIEDMLKIACNLGFDENFIYRNNLFRRMISDVGGQVRALEIFYDHISDASKTHGWDDIDLLDIMKSLEVELSIRYPFNKYVNMITPVLANAILDRPVDGDATLDENESISYKMLKSNGILSLEPVNTKFYIRIPYLWIRLLVKKAVNKSINKFWHEMIDPDEPF…
			350318|nco_2_gm1.10061_g	DSYDDDLTPTVIIGLRIAYVFFIEKKFILSFTNFRDRVWKYRDIFKIPNVFDCIYAHLISQSNIQLFVFFHIDEFQNIDLWEDDAIKNRKMAKKQLFKEMINDLAPFMLAPQSLIYIQTFLSGTAPQVVISNKESLRVSFIFADCPQLSFRAMLNIANHYAQKYDAEKFNCVCFEIETDRKKFFGDIHKQHFNTIFYNVKHRLQERYNIYGTIEKNKKLALELLYHSIDAIPVKRKICLDPSDKDCTIENLERDAHIILSPCDDTFSEFTIKMPFFFVCLYNDKLKIVEFSLEETFRVQNTMHWQDWELFVAQYEAFRTNLLMERGKRTVHLVELYHGVFGTVSTKNIEVRLKKLSVCQAQEQFPCLKLTEKGTAKSIPWEEGEVVVVNGASAEWRDSF…
			350320|nco_1_gm1.12764_g	MVLGPNWNDASSIYEWIQQQFTLDRKRKRMRLVGSFGKNFELCQRDDTIKTLWNGNQRLIGIERRFQFRTEDDRSYHPIPVLAGGPGIGKSRFLDEVEELIKEKAEESQNNDFKNMITINTTYGNSTIADEIDVRIQAQPSLALRILYKYFQPKHKDYAQSYNFLCFRACCMQANPDISLLTLDIALQIIYKDFVQINPTTLDPLLVLVLGIDEFNKLHVQNQEVCRNLIHAIGASMCASHENIYFIPILAGTIEGPLNSYISGSMHEPLHLPLRLLNDDDAIKIGMKMKLFDDEYVRLDPYFRLSISDVGGHVRTLEYYYEYFSGQCEKDIKRIKQETEEMMSEEEILKTAVYNVKISGIMTLIIERIGQKYLQQLNSRWLTIPLANAILGFPVQKND…
			350321|nco_1_gm1.24783_g	MWIKQFPPCDKKRKLVTSVGKDFEFRGRDNTFKILWEGKNDLNGIRGRFEDIKNNNKNAHPIPFLAGGPGTGKSRFLDELERLTKEHVNKDEKIRKTFKNMTFLNVTYGNESPPTSLDIRIGCEASLAFRILFDYFQPEGFNFRDFINSCKSSNKNINNLTLDSALKTIYTDFTERVIQNSSAEKQEILILIVGIDEFNKLYKINENFMDLITCISGIMCEPPAGIFFVPVLSGTIEGPIEDYIKSSLYKRLHLPLPLLENDDTIEIFGKAIRNEEFVRRNHHFRLCICDIGGHVKTLEYFYRFFVDRLEQLGNGNPYQVQVSEIIQSVKHRIIFDYNSNRYAIYLESTLAKAILGLPVQKNEKVNEQFNESYEDLDHAGILKLVQCKEEHYQIRIPYI…
			350322|nco_1_gm1.5806_g	MSLNCLLLGKTSLSDSFTVNLYETNNVGDSKVLFNSLKIGDLKYIIYNEVRGGNLNEVKINFKDAIDIALKDAITSVDIVGPDDNMPFMERDTDEAIRMIIRNINNNLKYCKSKTDYDILVSGGAPGIGKTRYGEELFKHLENNQNWVPSEWKNNLHIVGLYLDFGNGCQLDSYDDELTPTVIIGLRIAFTFFIERKYKMKFETFRRLIWEYRDIFMISNVFLSIYNHIHITLQPNQQLFVFLHIDEFQLIDQWESNAVMKRQMAIKQLFKEMTNDLASFLFGPPSRIFVQTFLSGTAPQLVKSTKKPAGVSFTFVNCPQLSLRAMLNIANHYAQKFDPETFDCGTYKWMLCQPFLQLLEDTGGLPRALQYVLDECFKIEGGEKEFFEKIYKQHFNTIF…
			350329|nco_1_gm1.33482_g	ISNKNFFDCELY*YYSGSYHSIDGIPISVKEFLDESKPEYTIENLKRYEHIILNFCNNDPSKFTINMPFFFICIYNDCLNIVNKDLEKVFQVQNDMYWQSWETFVANYDAFRTNLLIKCGKESARLSELYRGTHGTQSTLDIEVELKELSVCCAKQQFPCVELTDKKSNSIDWVKGENVIVNGTSALWEDAFVIRKKVQNNKKNKKYILILHQCKYYLSGMYYTAEDFNNKHRKNLLVSASTTKKLQNILFKRQHITVAFMIQPFGDPISTPDCLVIMKSNFKDINPNFSDISWMINEISGIGKITTSEIIET*
			350330|nco_1_gm1.28368_g	ELFDYIKKNWNPPKQWGDVHFEYLYMNFRNGLYLKEDDSELIPEVILGLRAAYAFFIEKKYAITFDIFCVKALVYDKSIFKFDSVIYYYYESLKFSNNQKLFLYLHIDEFQMIDEWDAYNKTKQFFKNMIRGIAKFMTGDYPTFIQPFLSGTTPRAIAQQKQATDISFQFVDCPLLDIKSMIRIMDHFATKFKAPTTLLDFEAPEAPTKKDAANKKKKGVAPPTTKYVYKWKLCAPLLQLLIDTGGLPRALEKLLDVCFKTIGGNGKKFFEDLEYDYDNIFSIVKNDLEKMYDIYRKVDDEMELYMNLLYHCVEGIPVEENKRLDNKKDNKEDNKGTTVKDLQTDGHFALSSYDGRDLFLIEMPFLFVCIYNDKLKIVDVELMKKAFSVNNNYMYWQEW…
			350334|nco_1_gm1.2613_g	MVSINCLCLGKTSFDDTFVVNIANDSDICGSLININNLRISDLKFLIWNKKKATLGINDSDIMDLWKVNIAYNDENKLKHVTTEDDIKKELGGKKLVPILLVKKVFLEQLLVDENIHVIVQLPAAAEPYWNDDSSVYEWIKQFKPNRGRNLLVKTYGKDFKFLQRDDTIKALWKGTVIAGIEARFKYRNVSDKGLHPIPILVGGPGVGKSRFLDEVERLLGQYANESDDEEIRKAFTNMTVINTTYGNGSPAGTMDVNFGAEASLAIRILYEYFRPNHNYGSLEFSHFQSHCYNYSNISSFTLSTALRIIYADVIIQKKQEINSNPLLVLVLGIDEFNKLHDTEKGICKELINAIGGVMCRPPPNIYFIPILAGTIEEHLYDYISGSMHEILPLPLRLL…
			89234|fgenesh1_pg.8226_#_1	FIVCFGADGKQGREFFEKLEKKDIDFVDYFIKVKDCLDKQYGIKDYVKNNRDVATKLMYLCIEGIPIDPDKYVLDENNPALTIRSLERDKHIILSSVEQSDELFLINMPFYFICIYNDSLHIVNPTLVSKFYDERMYWEEWEKFVAYHEAFRTNLAIRLGKKTTTLRELYPNADKSDVNFDFSVNLKPLRVCEANEQFPLTNPLTEKSDGKEIDWQSGDVVVINGSSALSFADVFVVRELVDALLKIMMLCQCKWGYGSKKMPEVRKSKNQIFW*
			328970|MIX10751_52_85	MTSSIITDIILDLPFDDIEKAGLLSFFTDRDASKVEAVLSKITKNEIKAEYLRKYRKLNNSFISTEGPIFHFSGRLALPIYEREIFNTVNIGIHEEKSFVIHGPYQSGKTSFLIALEKMLRNQHLNVVRFDMTDVKGHILQYGARAGFFRYLSRHLFRETVDELYFDKYLNELKDRLYLLVDEFQYIFESKDLYDASSDFFRSLSSKNVTYVCVGTFKVVDLLSDDNPLGSPYNKATFIPMPFFTTEELGKLFRLYSEFFDEIIPIDIQSVIMHESFGHPASFMILLKLYHDHRTYSPIEWNRLLKENLESYLNGTHIKIIRALRMMKSTDLAHVRDLTAIKNEYWKVDLSDLNEIDKYLLNIGILVPLTKDRGSNRISFTSNVIFRVVFREVWPKPNS…
			93883|fgenesh1_pg.15516_#_1	LCEVAKDFFREISNAMNIHYVAVGTFKLVDLKKSDSDKLISPFNKALFKQMPMFSIQEMGELFNLYQSNLDKNGVLLDLRTKIIEESCGHPASFMILLKLFYDFRPTLDKWTRVLQGNLERYMNVTHTKLKDEIEEMDDNEKEYLRELTDYQKDHWSMELGDLTNLDDIDNKLLDIGILYIMDINKVGFTSCIILRVCINATFPTSSKRLSRDEVPSDPVDLLELGLKLIDPRTITDKRAKNKHGPRERAMQASLFSIFNGLLPKPEMMCLMELKSGGNYLLDLMITDGDQNLTAYSLKCGVTSEKKFKEAFEHAWVYSDYFHMEICIVNFLPNSHDDLNIPYDTHDIVLISVEHNDECTRFVIQSQTHDYQERIVMI*
			10944|gm1.10944_g	MSSNVAAGLITVDELKKFNSEQLNEYLNRRLKDTNNINKHANTITVKHEVKGSNFLDLTRDDLLSIKIPPGTVKDIEKVINEIKGGKASSKRVKTDQDEIDYESLNKFWQAIKKASCDKFLKLSKDTRFLGKRNGSSTLLIRKCYRDLTPVVFDTKIDKLRITGNPGIGKTYFGYYLLYLLALQDATIVYDNFNETRPIIFEGGKALVSDINDGKEPKEVNAKTILICSPKKDHYWNFAKYDGVVTVRFMPTWSLQEITKCRANDSTYQDMLDKAITGCTMDIFDYVGELDAGDKISHMLVHICVNLPAGDDDDDDNNDDDDGYDKRENISSSSGSQIQLDKNDKEAYTETIVKFASKYVRRQVTVQYEARIRERLLEKTKAGTGNPLLGIVYEYMAHK…
			18417|gm1.18417_g	MVTLDVYDEVNRLFEILDDEKLTEKEVADLFTYFNDPEKLPSVEKALTKSKNDKVKLTYLRNLLTSEYPNKRIKYDIDDQKLKKSWDALKHGKVEKHGRSKVLDLSEDVYYLLGKDEQGFNISTLFIRKCYKDLYKMISKNNHVRRWRITGNPGIGKTFFGFYLLYFLAKQRKTVVYHKLKKPPMLFSENGVFSYPEDNIHALKRYLANEEVWYIVDGREPMEYVAKTILICSPQKSHYSQFDKLGVTIRYMPVWSWAEIDLCRGILFRNLTQEHVRELYNKWGGIPRYTLFYALNDGQQAFLQMAINSVNDKILNFIGETTDDNNSSHKIVHIRTNVEENEEEEEGEEEEGEEVEEEEEVVGESSLSSAPKVTRPDKGKGVAGKGVEGIPSYSTFTLE…
			18861|gm1.18861_g	MSSNVASSSAGVPVISLPTFEEVRGYNAVELNGFLKGRLGNIDNHIDTLAAGEVDGSIFFDLTYEGLKAHGISLGASTKIMKLINEYKGGYKRRKIDDEEEVKSDNYDNESLEKVWKAFKDATIDDNVLNLSNDASYLLGVDDYENPITTIFIRDCYLDLSKIIFESNRSRWRITGNPGIGKTFFGYYLLYIIAKANGTVIYHQHHRSPILFSEDKVYCNAREPMEFRGKTILVCSPQTTYYKTFDSLGINVRYMPVWSLAEIDICRDKIDIFKHLTKEEVQALHYKWGGIPRFVLFHAHNYNSQKQLDTAITEVEKSIMYFVGETSSGNSASHKLVHICTNVPMKEADQAEEVDQEEEAGQEEEARNIQNKGKGREIEGSSTSATLVNPTISADLATS…
			21471|gm1.21471_g	MSNYSSLSQILLPFWVQTKFEEKSLLFSSMSNSKRYMADITLYCYFLGTLINSAIPVDIGEMTCVEGVDVPIEKFSFGHLKKQILPNNNEANKLKLWKFETPFKKDNEKLKLLNENFYNDTDLEQELGEDLSPGELIRMIFPVGYIFSPNHIHIIVQPPSSPTITGPDEKKILNFIKQLSDIDTSQNVFIVPKLPGIEKDTIIYNRKCYSYLRDFILKDKRYKRYCIIRNPGIGKTYFRWLMLVELLKQNKSIVIDYKGFTAFINPKNHSVQMITNEYEYRRFAEQENVVCIIDGVPPKINHDFTGPKLIMISSPKKELIKNFTKAQRTKTLYMPTWKWSEILSYYNYIYNKNADFTQQLLKEKFTLCSRNARVIFNPETSLESIKADIDIAMTLVSGK…
			25969|gm1.25969_g	MVFCFVIGNSVNTAFEVIEDEKTTISRLKEIIFGKNQKCFSDIDANKLRLWRVNIPWDSGDKLGKLELLRTRSSNEDIIIQKLGGELLYPNMDIGNIFTQDSKDIQIIVQLPSLPAITGKRKMVEDEEDEFQAKKEKLKRIQFHIPAGILRGSLEMHQQDEEKFQNLINSLPNINIQDKVFKIPRLPGDNEDTRYLITGNPGIGKTFFGRLMLIELLKRNKSVLLDCETFTVWIHPTGEIYTVVNKTQYRQMAEQPNVWCIIDGKRDQVGHDFSNGKLIMVSSPKKAIVRDFAKQWCRSLYMPTWNENELEECWNNLYRKSGKFTLKSVKDKFKLCGGIAQWIFNDHQSLSDIDSVIKQALISVELNMLYNQAKDFSDDEYTYKLIHINTNIKRTDEAE…
			28002|gm1.28002_g	MKYTLNWVVFGNNPYKDNFSVNIGVDTNINLLKKAIREDITAPDSIKAKDLKLFKVDLPLRGNKDENVINICTNNIGDAGVEMSEGLQKPNKDNLHIIIRLSTEQTITNEPPRKRAKIEETDYENIEEVDEILLKHFWQALKNTNHDELSSLFMVSEDVNFFGKPSIPLKLFVRRCYNDLLNIVDNDKIRNLRLTGNSGIGKTFFGYYLIYHLVKNGKTVIYDIHTMKTFVILFGQTIEEVSYLHIIKNARKIKTSLSNRDTWYIVDGKSPDDSEAKTILICSSLKSHYKVFDNRIPEIRYMPVWSWNEINKCRTDIFTHLNEDKVRELYIKWGGIPRYILEGIHAKGIQKQLDEAINTCNESIFKYIEGDIAKDDISHKLIHIWTNFPEGSNDNLKPL…
			30362|gm1.30362_g	MLGYMLGCLVIGEKNAFTIKTDKAKTISELRDDIKIYKKNVFKTFDANQLTLWKSWDDFDTIEEHFGTNLTAKYIHIIIQMPMAPSATTKATVETLSIPMKRQAEPQDYDSNHKPVNPHEREFWNELHKAQIVLKFPDNADKNRYTSEQLSKYMKVEENEIVLNDNVMLNSQNKLIFCDGSPVMESEVVKIDFVKFLRFHKSPNGIVNDIDSQDILIKKSYLQMIEKIELDRADGTNGCVIIGSPGIGKTHFSLYLAFYITRRYNSDDIIYEQKLREKSRLLYIQPNYGAVSMIVHPEFEFPVRDFFYIVDSAIPAPWNAKYTFLITPPKCDLWHNFEKNHPRKYYIPIWSEEEILDVWNLKHKDKISEIRVKKLIKKWGCIPQRIFYLLSSHSITT*
			32096|gm1.32096_g	MSSIFTNIDKLTLLDEEKVEFLREYKREYKLRDKHQVQSNICKDRKLEKFWKDLKNASIVDNFLYLPDSKEPYLFIRECYDDLKSVILDDKIKRNPALFGEERVLYSETMFAFKEYLDDPEVWYIVDGQHPTEYDAKTIVVSSPEKSHYKDFDKWGKKLVRYMPVWKFEEINKCREKLFNDLDKKQVMDLYLKWGGIPRFILENANDKTEQKKLDNAISICTEDIIKYIGEGDTQEDTSHKLVHIVTNPLEDRTEYPLYSEKIIKFASRYVGEKVTSKLLRYRLISEMNVALKFGKSNQVFGNLFEEVALRLLRNGGVFKV*
			325659|MIX7440_35_65	MARRNLYCFILGDYVRGVFPATISEVTHVKGSDIPFKDFTVAYLKDLIWELREDILSSSNVDLWKVEIEETDNIIKKLENIKTDIQAEFGGKRKAEDSDEGNENQAKKGKLTQLEQKDAEKIINLIDNLNTIDTNQPIFRVPPLPGDSEYTTIYNRQCYPYFREFIFNDKDFKRYFITGNPGIGKTYFGRLLLVTLLKKGKTVLMDHKDFTLYINPKEKMTFIVNTDEYKLFAQDSDTWCIIDERKPQISHDFNVGKLIMVSSPKKELIKDFVKASKCKSMYMPVWEKDEVLDYCELLKIDSITLVMEKFKLCGGIARLIFDPSMNLKCIEKIIERAVTSIDSKILDYQGKTVNGDELTHKLIHIHTNLPSDDEEDPYTDSIYYFASEHVANFCLEKLK…
			329170|MIX10951_11_51	MFSTSTSTSASTNVRREFNRLFLVESGITEDEFAELMAYVTNNPNKIPDIEESLKYGTDSFKVKYLRKLLAEPDSKRIKLDNDKNLIKFWRALKNATCENETLKLSKNTHFLGKGYVSILLIRKCYHDLQKIVFDDTIDKLRITGNPGIGKTYFGYYLLYLLAQKDVTIVYDNHHETKPIIFEGNNAYVSNSDGIDVYLRKPAVWYIVDGKEPKDVKAKTILICSPKKNHYKNFDKYEGVVTIRYMPTWKWEEIARCRKELYEKKVSNKKARDCFRKWGGIPRFVLERANYKTHQDKLNSAIKRSKMDIFDYIGESIGDDNVSHMLVHIHVNLPAEDDVSNDDDDDDDVDNNDNSDSNDGDVNVKSGSSASQVQLDKYGEIAYTETVLKFASNKVMKLV…
			4196|gm1.4196_g	MTSVALNCLVCGEDPYDDIFSVQINTSKNISSLKRVINDELQSGVATMFLKLFKVDIKLGKTRDENVIAMLKLEDLSIAQGMNILEIVSDYFSTQPDPTSLHILVQIPTVATEPPKKRAKIEGDTDAEVAEDVKSLRNFWQALKTTKYDKEMPFFTVSEDIKFFGKRSRPSKLFVRKCYNDLLGIIIDNIKNGKRDYRLTGNPGIGKTFFGYYLIYDLVKKGKTVIYDVHTMERFVILLGQTVEEVKYLDRSHDSVEIRIYLSKPEVWYIVDGNPPDDSEAITILICSLNRSHYKTFDKRIPVVRYMPPWSWDEINTCRADIFANLKEKKVRELYTKWGGIPRYILEGALVKGTQSQLNLAIKTCDESIFRYIGGDVEDISHKLIHIWTNSDDNVNPLT…
			5820|gm1.5820_g	MSSNVASSSTGVPVIPLPTFEEVKGYNAVELNLFLKERLSDIDNHIDTLTAEEVKGSIFFKLTYEGLKAYGIPLGASTMIVNLINEYKGRYKRRKIDDEEEIQSDNYDNESLEKVWKAFKEATIDDNVLNLSNDASYFLGVDDYGNPISTIFIRDCYLDLSKIIFESNRSRWRITGNPGIGKTFFGYYLLYIIAKANRTVVYHQHHRSPILFSEDKVYCSKVDDIHLFKDYLGKNDTWYIVDAREPMEFRGKTILVCSPQMTYYKTFDSLGINVRYMPVWSLAEIDICRDKIDIFKHLTKEEVRALHYKWGGIPRFVLFHARNYNSQKQLDAAIIEVEKSIMYFVGETSSGNSANHNLVHICTNVPVKEADQAEEVDQEEEAGQEEEARNIQNKGKGRE…
			777|gm1.777_g	MITPKVWFKLINPTDNWTKVSLEEVEDVDDLKKKIKIEMAPKLDTFTSSSLTLKATYNNDNPNEAVELREKDVLVSVLRLFNIEETNVKDSFAKNILLFVTASSDMPGKRKSTESNEFDKKQKLNPLFESIYNIAKSQKDQLLEMQQDQQKNNVIKHNEELAVIEKKVLYVRKSYKYLYDQLKKKSGYGLKKFLITGTSGIGKSCFLVYVLMQLLCEDVVVISQPINSQDFYCFKDQIITCGTYNDFEYLLNLTTTWYLADGITSPKLVYGTTVVSLSPNGIAKTEFQEFDKLHPIEYYMGPWTLEELLYCREHAFPLVPKEIVTNLFHKAGGVPRYVLRNVEASIKDVVGNKEETLDAEDKKKIEEKAYSRIELAISKTDNFDKIIKCFTEDEKSCVE…
			86537|fgenesh1_pg.4527_#_2	MTTVPIWIKYNKGRPTEIDFQGGNVNKLKKKIQNELHNKLGNFDIDEITLRVTEKELREDMTIGENFTTSYDEPIYVEVTNTGKRKSTESNGFNKKQKFDPLFENICNLVRNQKQKLCAIQDQQDNTIIQHDEDLAVLEKSVLYVRKSYKYLYNKLEKKSADGLKRFLITGTSGIGKSCFLIYVLIQLLCDDVTVIFQPLNDKYFYCFKNLTVTRGTYDDFLSLLGSPTTWYLADGAISPKLVQATTVVSLSPNGIATKDFQEFEKRHPVEYYMGPWTLEELLSCRKHVFPLVPKEIVTNLFHKAGGVPRYVLQNVEVSIRNVIGNNIGHEGRPDAKEMEIVEKEACKRIELAISETDDFDKIIKCFTENEGTYVEISNRIVHRIPDETHCDYHYEWAS…
			89359|fgenesh1_pg.8394_#_1	MTLWKVNITEEEESKLKNVEANNIEDILNGEKLKPTRMFRRYFPKGKRSIRSISPFVETRDSKKEKLDEEFSNICELVQHLRTSKDKAITAIDIDVDDIKVVSSGSKNTPSNIIRHPEDKLLAVIEKPAMYVRESYEDLRYRLIELASRGPKNTKHKFLVTGTSGVGKSCFLIYFLILHLCEQDVPIIFQSHKNKEVFYCFENLNLSSGSYKDFSTHWNSSETWYLADGIISPELVSAKTVIALSPRGVAKDKFQEIDKDIVKKFNMSPWTLGELSFCREHVFPEVPQDIMQELYYKAGGVPRYVFRRVEISLHYGSDPKIDVERQMIIYEAFERVQQALLLVEDFSGLLNCFTENAYFIQYSSRLVHRWADSSYIGFHLQWASRYIQDEIEKNLDKQS…
			15701|gm1.15701_g	MTQAHLDTLLDLFQLSIIALDIEDVRTVLAESSAKGYDWDRKKIENQQADDIIEDEVVTKEGYISYLKENIKISDKSDFYDVKSKKSLLSVKYDEMPFEISGTTDVVIAKKSNANAHTLSHGIQAGIELKKQIKDIDIPQAIGQLLTANIRSNEAVFIVLTNLNEEWIFFWLKDVEGKLNIMQFRVNINIAIPIIERAFSQYDDSLLASRKSFNFRQYMRVGDVSKVRIEEEKTKESMDDNHGLELFLNRSKVHLEFKDDVANMEDAYDVMTEEEICDWKIRRVIRLLGETPYFQSFKSNNNYVDMYS*
			350303|nco_1_fgenesh1_pg.8624___1	MDNIEEKFPTPANGHIHIIVDVPAVPATIARRNDDVIIARLDKLDKNIEDIKREKSSTKILEFTGLDYQSTTREIEFPTLDLNLEYERIAAFGWTDAIERSQNDRYTPHLKNILKLDTFRTLGLYDPTGDDSFLSTNTDILQIRLSGTTDLVIVDRHSIASQAQEKHIRFLFELKKVVKRIHTFQAMAELISTDLKSKYPVLAVLTDLMDDWRFFWIQGKIIMRLTLSREESVALIRRNLVLANNEMRELANQGSSEMDMESSFFEEEPLPRRQKLRHVVATSNVSSDIAPMEDFFDTLQSDDEKNILD*
			7107|gm1.7107_g	MNFITFARDYREIFPNATPEEVNIAFRISELEQRLSKVETQHEQNDQRLSKVETQLKKANSVLISGIDSVNMQQIKDSLGLRFKVVDWTPIQMNVTVMQACKFTWSSLAEDAQCERYLKHLEDVISLPNSLEWYNAKKSQQFLSLTNQTWLPFNLKGTTDIAILKKGYSSRFGQEVNGCIMTIELKKPKYIDSNARFQTQIQLIAANHWSNYDVIAILTDLNDSWEFFWEDEKDICSYKPDSLEVALKIFQQLVNSEVNYIGEDSNTVDRLDNDGPPMKRRKKLDTFNVQTNDIANFNDFADIMPDKELKSKLIERYLREVFLPSTQYGQLETRTETSYYV*
			94568|fgenesh1_pg.16583_#_1	MFFRFILSSTKFWRGISCLPFCIYTFWKVLLIISYFPKYHEHRIFKFITNITGKERSKKKKNKLEKAIKENNENNQKVIQKLENIENLVKGLQKSEVDISKIKYSEWEKIRMSTGLKFEAIDLKLKQETKNNAFQWDDRTEREKKDSIRDDTLPIKLVGTTDAAVVDRLSISSRIPQHHIRILFELKKSISDGNLYQALAELTAGDLKSIHAVLAVLTDLRDDWQFFYFDDEIIGTFTLPRSKAVALIQINMKSADQELNDEIEVMEPLPKRQKLKHVMNIRYMKSEVFSAISSSQNLETS*
			98541|fgenesh1_pg.24387_#_1	MRQEIKELREEKIEKVSYSTVSSAQFSSFCMQSGFIIQSLEYKGNLPRKDIPAFNWSKYAENFVEQRENILNYLEEHLGEKLPRNVIISEVASTTDLILVESHSVDALVKKAGVRAVIELKKIVKSSHIKQIILEMIAADLFVRDEIKVFGLLTDLKSAWHFFWLEEGKKIMTVKMTHRNKALDFACKLADVYRDQSKEVNLIGLQKVQRVKIREL*
			98727|fgenesh1_pg.24806_#_1	MDNIEKKFPAPANEHIHVIVKLPASPAEPDVGSNPVKNVPAFKWNDVLERAQKDRYTHLRDTVLQVAWINRDLELIDTTNDNNYLDTLFDLLPIKLTGTTDADISDKCSVKSFLSEFNIRILFGLKKEVDRVNVYQAMAELVAADLKSRYPVLAVLTDLQAHWQFFFFGEGKSSLLPEIELLHYCEMNYLQIIERIQLVEILGVPTVTHTDYNVSSDIAPIEDFFDTMTEEEIFKLKQASRCLMIWTFKDYPCKMLKSVVMSQKFV*
			gm1.911_g//RirT178100	MSSFNITLCCLIHGNNISAAFPVKVDNDKTIGELKKIIKDENTNEFFGVDAKNLTLWKVEIPVNDEEIKQLILQDNQKTKLLGIRYIEDYWTDSPPKRCIHVIVEPPVVAISNQSTSIAKITHDMENFSLDNHMNASVPVSLSPNFFPEFLKILKENSEIMKQITLSLEQEKNRKREFEKDTSESMIVEAKAEGHNDVLFTFDPQKYFLGECKSSKSYLGELSKSINDRLLKNPLVEKTELAVQTYFNELMDIFNSKYKNEIITKGKDNNQSYLNKFMPDFSILKDDDTISFRFSYFVKIEYRIKLHTTN		*
			gm1.2506	MSITLLCLVKGNTLANAFPVDINQDQLVGHLKDAIKAKKAPDNLTLQDPLQRKRFRNIFQTHLRRAYPCQCKVATLEEALSCIPPPITYSPDCTKSKTTTKVNGDPPTSVQLWGDFFDKIMSTDLELSKQRITELEVENVDLRRKISEFDAEIAEFKRRISEALRMTEEERTRRDAENAKLKARIEELKSENVEFRDRLTKVEQNQLQNDSNGNDTPTITHLTSIRRESEKLVTEDSMLEVPESLQVQKDIASSVVNSNTINDRGASGISEEIGKTMEEIGKTVNYVNDQDESAVDPNIVTEFVQASKTCQFFCQANVARNKLIIAKQAEITAWCLFSERFEDKVVELRSNDKKLTKPYLTGVSDGYLRVMTCKGIWFNRVTCSADKISRFTNPQIEFI…		*
							* signal peptide candidate list

## Sheet: RiCRNs data set 2 
The table contains all protein sequences of RiCRNs from Lin et al. (2014)
		RiCRN sequences used for analysis from Lin et al., 2014 data assembly
		Name (ID at NCBI)	Protein
		RirT101490	MSITLFCLVKGNTTTNAFPIHIDKGQFVGDLKKAIKAEKQNDFAGVDADKLRLWKVEIGGDHLDDPLKNLKLNDNNELSAINEIGDYWTEKPPKKHIHVLVEPPASNVASSREQELLIRIAALEEKLSKSEYVFDIVVSPKRTKSFKWTVNIEEATLVGLKEYIREEYNPATLENDGAVLRFVSNDVKDAERHSPRNDQDFCKMLRQFVSKDITKFTVVIETPSKAFSDWSFPKVCQLYGLGESDDPSLSVFPPFTCEYKELNDDSSQEILRNLITELNARLKTIPISGNEASKSQYVCSYLVAGANLHEGKFELRPEKNITGPNGHGPVDFAIDLLQTAKTVGVTEVKDEDIFKGIAQNAVQLESALSNRKRKASEMEEDNVFVGKTFGIITDAKEWY…		*
		RirT030750	MSISGTQILLWCLVRGGSVFNITIERNNRVSDLKKAIKNKKPNDFANVDADRLTLWMLKNTVNINEIQSLFLQDNENDQNIVLLKDMRKIESYWPEDQNHSEDYIHVVVEPPVPTGQVGAHSLSPSNADNDMLKRQKLIKG
		RirT101540	MSITLFCLVKGNTTTNAFPIHIDKGQFVGDLKKAIKAEKQNDFAGVDADKLRLWKVEIGGDHLDDPLKNLKLNDNNELSAINEIGDYWTEKPPKKHIHVLVEPPASNVASSREQELLIRIAALEEKLSKSEYVFDIVVSPKRTKSFKWTVNIEEATLVGLKEYIREEYNPATLENDGAVLRFVSNDVKDAERHSPRNDQDFCKMLRQFVSKDITKFTVVIETPSKAFSDWSFPKVCQLYGLGESDDPSLSVFPPFTCEYKELNDDSSQEILRNLITELNARLKTIPISGNEASKSQYVCSYLVAGANLHEGKFELRPEKNITGPNGHGPVDFAIDLLQTAKTVGVTEVKDEDIFKGIAQNAVQLESALSNRKRKASEMEEDNVFVGKTFGIITDAKEWY…
		RirT144060	MSITLLCLVKGNTTASAFPVDINKDQLVGYLKKVIKAEKQNDFAGIDTDKLKLWNVLEEALLCIPPPITYSPDCTKSKTTTKVNGGPLTSVQLWDDFFDKVNQFRFDQQPILERPKFVVKEIENEEDVRSVLDFNICQTLNYLLGSDHKFSRCSPDTPGIPDFTCHLVGSLILVIEAKRKHVLEDMGEEIFPEFYQTSKGKDVQSTLYKCTTHKCTPSLNAHICLVPSLGLSAKYIPFIYTPCNDFKSPTYISNNLPKCIHVTFR
		RirT024030	MSITLFCLVKGDTIASAFSVKINRDESISNLKDAIKEKNQNDFAGVDAKRLKLWKVEIASDHLDDRLKNLTLNDIESPMSIAASSREQADKDKKSVYGQPPFKSSKRQHLDEEEQEKSVKKMKQYPSTSSILLSNLRKYQAKERALLIGRPYDCVSTPLVLYNSVFSDFKRDYNTENLPMNKEHNRWTLETIELMADFYMDENGRQKVFHEQLRILFGQEVTEDQLEDKSSNDGVLNFCTRNLLYLLIGIKNEIDAGYDPVVWAADSYAKYYTQSKNHKFLSGCNMPCFIIALAGPWISVLGAVYVEKPVIEPLTAFEPLIHVNDLTHFEKIARLFKALHLGSDSLKNYYDSLPYTTVNNEDSQRYYPCLREVENVGEFFYTEKFNDKLLWRAETKKGC…
		RirT115480	MTITLLCLLKGNKTANAFAVDIDSGKLVSHLKDAIKAKKSPVFDNIPADELKLWKVPISDDHVDPLSNLSLEDSEELLAIRKISKYFPDSLPEEHIHVLVSPPETTATSDEVLKLREEVASLQALLNKSEYEFDVIVSPRRTNGFKWIVNIEEATLEGLKNSIREMNLGLPALENDGAVLNFTYEVKRYSPRNDHDFRKMLRQFVSKNNFRLVVSIETPSKAFSDWTSPKMCQLYGLGESDDPSLSIRNIVSEFDLEKKFAGLKESSDLEDEKQKSETTNVKDFAVKLGLDKFTKNKEEWKKFYGA		*
		RirT220960	MSITLLCLVKGNTLANAFPVDIDKDQLVGHLKDAIKVKKSPEFDNFSADRLKLWKVMIPDDQDDLLSNLTLNDGDELLATREIGDYWTEKPPKRNIHVIVSPPEATTASSREQELLDEVASLKALLNKSTHAFDVVVSPKQRKSFTWTVNIEEATLDSLKEHICKMEKQPAPVNDGAVLKIVNDSGKYTPLNDKELREVLQLFVSNKNLKFTVTDVYQLFSCGSADLSSEESKVVVKHLMAELNLRKKTTPLDIAYEATKTIYFYCYLASGVSFYEENFKLILEKFVTGRNGQGNLDYAIECRSTNRIVGLVKVKKDDFKQGFAQATVQMEIDDEHGLDKVWGIVTDAEKWYFVECILDNEGKLSFKLSKPVIVVYDDADMETKVKKVLSHIVWLLDEA…		*
		RirT167110	MSITLLCLVKGNTLANAFPVDINQDQLVGHLKDAIKAKKAPEFDNFPADGLKLMEKGNS
		RirT209650	MNTIKLCCLVLGDSPDERTFEVDIRINESISKLKDKIKDKKQNTFRNIDADQLDLLKVEISTIEKNEKLSMLRGSEIDVTKLEGESLNSSRTIVKYFPDQPLYEYIHIIVKHQSVSFARSLYSYRAEPGQAVREFWKDLKNIKINDENNFIQLSKDVYFLGDITQGSILFIRKCYNILGRAILNDNNYGRWRIIGDPGVGKTFFCFYLLHLIAQRNEMAIYHKANKPPILFCKEDASIISMNELRSFSGKVWYITDDLEDDEENISFRKIMLCSTSFRYNDKSLIFDMCRELKKRYIPVWSWTEIKSCKDKIFSDLEERTLWELYGSQCGGIPRSILERRNFQQILDEIDENFFDRPKFARKLLYIHSEEPYKKPNLSFPTEIIGSKATEKLMKCCKVK…
		RirT111980	MSITLFKGNTTANAFEVDIEKDKSISHLKKVIKAEKQNDFAGVDADKLRLWKVPISDDHVDPLSNLSLQDSDELLAIRKFSKYFPNSPPEEHIHVLVSPPETTATSSREQELLDRIASLEEALNKFEYVFDVIVSPKRTNGFKWNVNVRDATLEGLKE
		RirT032500	MSITLFCLIKGNTFKDAFSVTISSNESVSELKNVIKKKKQNEFAGVDANKLSLWKVEIGGDQTDQLKNLELDDSDKLSALNYIKEYWPTSPLERHIHVIIKLLLSLEEALAYIPPPLTFCPNFVKRNSSTNPDIPGDHKLVELLPWKGFFEKVNNFKFGDESKYNRPIFINYSQMYNEMSIQTAFETNICEVLNKLLRNYDFSRESTKNPGDPDFICRFAMLEPLMPIEVKRKHILEYIGSFIEFYKHNKKAQSVIKQIYSYMVVNQVKFGILSTYDNHWFLRQLGDNEENRARLWISEALPLESHSPPVLKAYAYVTKKLCMDMDAHSSHTNIITVPAYENNGKRITRNIRKSAQKKESSDSSSIQNFYFTDFKFKDLLSQGRSGKTLLCEFRNNTIA…
		RirT116790	MSITLLCLVKGNTLANAFPVDIEKDQLVGHLKKVIKAENPQTFANVDVKDIKLWKVEIGGDHLDDQLKNLKLNGSDELSAINEIGDYWTEKPPKKHIHVLVEPPVTTTASNEVLELREKLASLQALLNKSVHGTVRCCCESETNEELQVDREHRKNSMREMEKPPALENDGAVLNIINDSGKFSPRNDQDLRKILQLFVSNVNLKFTVLIETPSKPFNEWTFPKVCELYGLSDDPNPSIDVYPVFSCGSADLSSEQSKAVVKHLLAELKLRQKTTPLDMTYEATKSIYSYCYLASGVSFYDEKIKIIPEKLITGHNGQGNLDYAIECRSTNRVVGLVEVKRDDFKQGFAQATVQMESSLTCRKRKVNEIDDSYGLDKVWGIVTDAEKWYFMECMLDGEG…
		RirT049390	MNMNTPETTKTNETYLGQDAITSYLRERKGKPSYHGFLTQYRDVIVKTSFSSSFWGDLDNSWATNFLREMGKLNLNKEILDSLKAKVSTERLQRKKDLQTFWQGVIEEYEKENVKPSSKKCRQSIITLICLVEGSTRLANAFPIDINREQLVGHLKKLIKKENDFINVNANKLRLWKVKIHDDDDEQLSNLLLLDKDELLPTRKISEYFPSSPLQRHINIIVKLPHSALRLEEVLSYPPPHIGYSPYGTTSKTTTRAGGKPPRKVMLWENFFDNVNAYSFDELDRERKFKEPMFVNDFIVTEEEVVRQALNVNIFLVLNRLFSDYKFSMRKVYASGKPDYSCYYQEKLLILVIETKRIHILEGIKDGQKLSDFCKTNAKARDVVQQLYNYMSENELQFG…
		RirT075090	MSITLLCLVKGNMTASAFPININKGQLVGYLKKVIKAEKAPEFDNFPADKLRLWKVTIPGDQDDQLRNLILQDSDELLAIRKISKYFPDSPPEKHIHVIVKLPCNNNNTYSFPILSLKEALSCIPPPITYSTDCVTSKTTTKAVGDPPASVQLWDDFFDKVNQFRFDQQPIFERPKFDDRFVIVDEEDVRNAINFNICMVLNDLTGPDYVYSRKSTDTPGIPDFNCHLVGSLILVIEAKRKHVLENMGEETFPEFYQTNKGGDVIQQIYNYMGGNELRYSILTTYDNH
		RirT094110	MSTSEQYPGYKTITSYLKERENCQENWSYHGFLLFHHDDIIASSSSNKWKKLNNFWMNSFLKEARKLIINQEIYNAIEEKVNKEQTRYAKELEIYWKEVITELNKKDSVKRKFEEEKENLSPQSKKSRSTITLFCMVQGNVNNAFSININKNKTISELKSLIQKEKYNDFAGIDPDQLKLWQVEIPDEHYDELVNLQLYKNKELLATKKISKYFIKDPVDEHIHIIVSLPETTKTRQELELTELELINKVAELQKLLLKKSIYEFNIIVNPKRTKASKWIANIEQVTLKDLKEFIFALYQSPELQKDVATLAFSCNDEKYSPKSDLEFQNMLQLFVSKNSLKFTVFIETSISFSSWTFPRVCWLYKLSEDSDPSLSVFSLFNCGFIDLNDEKSQVIIKH…
		RirT176110	MSIDGTRITLWCFVQGSSSIFKVKIGTNNDIDDLKKAIKSKKPNDTAGVDADKLRLWSD
		RirT178100	MSSFNITLCCLIHGNNISAAFPVKVDNDKTIGELKKIIKDENTNEFFGVDAKNLTLWKVEIPVNDEEIKQLILQDNQKTKLLGIRYIEDYWTDSPPKRCIHVIVEPPVVASE
		RirT156160	MTKKKKSKLAQCSSKVETDSSVIAGSIYEQKCKHIQILHYIHFINISDKHDIHFTGNFCYQFTNDSLHMNNATSTSLIMLFCLIKGEKPDKAFKVIINKDKDVSDLKKVIKDEIPDDFAGIDAKNLTLWKVNVSANDKSKFERLETFIPYNSAVEEVLLGEKIENATEEVGKIFNYSLEKECIHIIIEPPAATEGTKVEEDVNFINKEDVSKGIANDRPTQNCEKQGFVTRYYSIPSQTSQTVKIDYSSNITSKKRYQKNEGNKKIAKRKIV
		RirT198000	MSKLYPEHKALESYFKEKGNLASYYGFLLLHYNTIVTSSLPTNNWKELNNQWINHFLIEAKHQIINEEFLISIKEKVNNEQTRHAKKLEIYWKEVITELNKKDSVKRKLEEEKENFNSQSKKCRTTITLFCIVQGNAHNAFAININKNKTISELKSLIQKEKHNDFAGIDPDQLKLWQVEIPDDCYDELTNSQVTLKDLKEFVFALYQFPELQKDVATLAFSCNDEKYSPKKTSLSFSSWTFPKICKLYKLSEDSDPTLSVFPPFTCGCVELNDEKSQVIIKHLITELNFHFKAIPIGNEASKSQYVCSYLVAIANLFEDKFKVYPEKNVSGLNGHGPVDFALIQIQNSRIIGITEVKDKDFQQGVTQNAVQCESSKKKNVFGIITDSEKWFFLECSLD…
		RirT087480	MTITLICLVMGNTAARAFCVKISRDEPISELKYAIKAKKQNGFASVDVDKLKLWKISEYFPDLSAEECIHVIVKSPKSPLLSLEEVLSCIPPPARYPYDTRTSISSNRVAGAWPSRITRWEEFLTEVNQYNFVEHEEFERPQFLKTAMEVNIFGVLNAAMKKYKFAKHSNFPNDTNIANLGNRNQEKIVVESFESFSKEDLESQSFSGPLHDVIEQVYNYMSALQLQYGILSTYDYHWFFYRPKNNNTALHISHPLKRDSTDPPVLKAYAYLAQLAERDPTSPIII		*
		RirT257920	MLGCFVVGEDQAFIIEIDRTKTISQLRDTIKAYKENVFKTLDANQLRLWKVNIPLIKAREINAETNIAQKFGAVELKDVFDTIEEHFGTNPTAKNIHVIVQPPPPVTSASSMHNEVKIEVKNKVLKAFSHINPNSVDGIVDVLSLIWNVEEVEEVESYSSSSQNDPCAKLKMKPSFFKINLPGTITKNASQEVDLCLPPHESESGMKYNPFYDDTSYPKDITVLTGVSGGGKTSTAFGISIQHWSIYVDFSTSGGQYGDFMGPELESIRAKPPRYGEYQTSEQIEVFNMLDLAIIARGLLLIKMLVQERISTPKEWLFEQLQIDINYIGAIKDILRNVNYISVFRYIVECLHVKSLILILDEAQVLCRTGYGKYNGSSKSNKKWSLLQAYVEHLTHRPV…
		RirT234380.1	MSETNITIFCLVLGEKPINSCVFEVNINKYDSISRLKNVIRDEKKNDFFNIDANKLRLWKVDIPIIEDDKLKILNKPHTEINIEQELGGEELSSVKKIHHYFHKPKDEHIHIIITLPTNNIGKWYVFFEPANQQKIDDSMIKKEYEKVEKIAKDIGLDDWLLLIMSNCSNNTFKTNLPSKCTINDEIQFYDPSRDQIVDSQDKSCINSRVIDDIEQETVSDTIEFDEYNKRKFDDDEDLLIRTKFPRLSLDCAEDEPLKPLKQSVKILMY
		RirT234380	MSETNITIFCLVLGEKPINSCVFEVNINKYDSISRLKNVIRDEKKNDFFNIDANKLRLWKVDIPIIEDDKLKILNKPHTEINIEQELGGEELSSVKKIHHYFHKPKDEHIHIIITLPTNNIGKWYVFFEPANQQKIDDSMIKKEYEKVEKIAKDIGLDDWLLLIMSNCSNNTFKTNLPSKCTINDEIQFYDPSRDQIVDSQDKSCINSRVIDDIEQETVSDTIEFDEYNKRKFDDDEDLLIRTKFPRLSLDCAEDEPLKPLKQSVKILMY
		RirT068000	MSGIIRLSCLVFGDPIENAFTVKVDKDETISELKEIIKTKKQNTFNDVDANELSLWKINASLDELNQFICKNDTDIKTIGEKLFPLNKVGKEFPEPAGERVHVIVQHNKASISIAEKIKELETKLNSINTSCSNCSCSNSSSTLVVNNLRADTISCKYIRFFDDYCERWQIAYESRTALVFRDHCGEGDKRYAMPNNIFKDL
		RirT030940	MSELYSGHKALESYFKEKGNLASYYGFLLLHHNTIVASSLPINNWKELNNHWVNHFLMEAKYQIINEESLISIKEKVCFLFSKVRATPKLMLRDRRITGLNHLVNKEQICRAKNLEIYWKEVITELNKDSLKRKLEEKENFNSQSKKCRTTITLFCIVQGNAHNAFAININKNKTISELKSLIQKEKHNDFAGIDPDQLKLWQVEIPDDCFDELTNLQLLGNNELLATKKISKYFTKTPANEHVHIIVTLPETTKTRKELELINKVAELQKLLKKSIYGMLIILKKVCNQTTTDLYFIIIEFDIIVNPKRTKTSKWIVNIEQVTLKDLKEFIFALYQFPELQKDIATLAFSCNDEKYSPKSDLEFQNMLQLFVSRNSLKFTISIETSLSFSSWTFPKVC…
		RirT110260	MSNSAQTGTFINLWCIVRENRSIFKITIALGNDLDDLKKVIKEAKPNYFVNADADELILWRTNVALNILRNKKTAIEPYLNEKLEDPADTVRNTFQNVVSDKIQVIVDVPVTGESYHFFPSSLARHIRQ
		RirT047630	MLSPSLRAQLGLRLGMRSWGRRAYRTAEILSPSLRAQLVLRLGMRSWGRRAYRTAEMLSPSLRARNLLVKVCRFRRRNRKLVGHLKKAIKMEKQIDFADVDADKLRLWKVEIPDDHDDQLRSLSLQNKDEVLATKKISKYFPVTPINVAQRGDQVTTSF
		RirT132380	MIHMIYQDLLLFSQYTRDKLSKKFSVKIDKDKSIFELKRVIKAKNQNCFAGIDADRLKLWKVGIPIKQQSPELTAVSNFSVNIKEELGGVELSPFDDISEHFDDDSKKPVKKNLHIIVQPLIEDSKEVHCTASYGNRNNKITFQWTVTREMVTLAGLKKRLCEYFTFPDWTESEHLVISRVVGKRFGTKSKSSSSKTIHISTDEDLASIIWTPAPKMDLKIVVDTPQQAQQQFSSYTYSKMRTLFGLQVNDYYNLPTEASPHITCDINEPSRRVFISSIIYAVASSFDGDVKIFSEYEVSGRYGKGLIDWIIRIGDIIIHVTEAKGNVISHGIGQSTVQAHASMQRNKLKRSYDDADLYDEEMFCIISTGIEWIMTKVILKSNSNGGNVEVRVCLPIPD…
		RirT132380.1	MIHMIYQDLLLFSQYTRDKLSKKFSVKIDKDKSIFELKRVIKAKNQNCFAGIDADRLKLWKVGIPIKQQSPELTAVSNFSVNIKEELGGVELSPFDDISEHFDDDSKKPVKKNLHIIVQPLIEDSKEVHCTASYGNRNNKITFQWTVTREMVTLAGLKKRLCEYFTFPDWTESEHLVISRVVGKRFGTKSKSSSSKTIHISTDEDLASIIWTPAPKMDLKIVVDTPQQAQQQFSSYTYSKMRTLFGLQVNDYYNLPTEASPHITCDINEPSRRVFISSIIYAVASSFDGDVKIFSEYEVSGRYGKGLIDWIIRIGDIIIHVTEAKGNVISHGIGQSTVQAHASMQRNKLKRSYDDADLYDEEMFCIISTGIEWIMTKVILKSNSNGGNVEVRVCLPIPD…
		RirT202520	MLGCIILGEENAFPVDFDTNKTIGHLKGAIKEQAGLVEPAHKLILWRVNIPENEKYEIHEGINIKEMFRGEKLVSDLKTIGQVFKIPPPSEHIHIIVELPATTVLMNRNINILSTI
		RirT273490	MLGCIVLGEKNAFPVDFDTGKTIRHLKRAIKEQAGLAGPAHKLILWKVNIPESKKQEIYEGIDIKVKFRGEELDSDLKTIGQVFKEQLSSEHIHIIVELPKPTTTGSGQLKSLKTVEEIIEEISKNLKKRKSKPKSPNQLDMPLQHREFREALVRVEETTRANVEGVIGNLNYWCFVSSGAPGIGKTRFGMELFDHIQKNWKPPQEWNDVHFEYLYMDFGTSLYLDDYDCELIPTVIFGLRIAYVFFMEKNYYITFQVFRSLVLAYGNDIFFFESVINYCYKSLKFSNNQKLFLYLHIDKFHKIDAWDAKNKTKELFKNMIRNLAKYMLTENLTFIQPFLSGTAPRAIAEQKKTADISFQFVDCPLLDNASIIRIMDHFATKFKAPTENHVYKWKFCVP…
		RirT063220	MLGCIILGEKNAFPVDFDAGKTIGQLKQIIKSQAGLDSLPHKLKLWKVSIIESKKYEINEGVDIKEKFGGEKLDNDLNTIGDHFKEQPPSRHIHIIVEQPPPATLPQDVVDWSNVNSIYNWIKTLKRSSEIAAPKLVDSYGAKFPLQGRDETMKILFNGNGSRDGMCQRFENRKKIDRNIHPIPLLANGPGTGKSRFLQEIPTLLRENAENYMNDDKLLNRIKDRMYAINVTFGNSTPAKLVDASLGETSVALRILFGHFIAGGTIDYEKFVRMCGDTIYNQQITISGAFEIVLKDIGTDIDIIIFGIDELNILHSKRGYNNPVREIVHAVGGLNCSGSGSPFYVPILAGTIQGPLEEMFRESTYRFLPLPLRLLREREVRKISEFIACYEHNHALKDY…
		RirT108010	MTSVALNCLVCGEDPYDDIFSVQINTSKNISSLKRVINDELQSGVATMFLKLFKVDIKLGKTRDENVIAMLKLEDLSIAQGMNILEIVSDYFSTQPDPTSLHILVQIPTVATEPPKKRAKIEGDTDAEVAEDVKSLRNFWQALKTTKYDKEMPFFTVSEDIKFFGKRSRPSKLFVRKCYNDLLGIIIDNIKNGKRDYRLTGNPGIGKTFFGYYLIYDLVKKGKTVIYDVHTMERFVILLGQTVEEVKYLDRSHDSVEIRIYLSKPEVWYIVDGNPPDDSEAITILICSLNRSHYKTFDKRIPVVRYMPPWSWDEINTCRADIFANLKEKKVRELYTKWGGIPRYILEGALVKGTQSQLNLAIKTCDESIFRYIGGDVEDISHKLIHIWTNSDDNVNPLT…
		RirT058990	MVFCFVIGNSVNTAFEVIEDEKTTISRLKEIIFGKNQKCFSDIDANKLRLWRVNIPWDSGDKLGKLELLRTRSSNEDIIIQKLGGELLYPNMDIGNIFTQDSKDIQIIVQLPSLPAITGKRKMVEDEEDEFQAKKEKLKRIQFHIPAGILRGSLEMHQQDEEKFQNLINSLPNINIQDKVFKIPRLPGDNEDTRYLITGNPGIGKTFFGRLMLIELLKRNKSVLLDCETFTVWIHPTGEIYTVVNKTQYRQMAEQPNVWCIIDGKRDQVGHDFSNGKLIMVSSPKKAIVRDFAKQWCRSLYMPTWNENELEECWNNLYRKSGKFTLKSVKDKFKLCGGIAQWIFNDHQSLSDIDSVIKQALISVELNMLYNQAKDFSDDEYTYKLIHINTNIKRTDEAE…
		RirT146450	MSNITLSCLIQGTSLDKYFKITIDKNNDISDLKDIVWNKNKTTFSNIDANNLILWKVKIPISDKAKFKQLDFTESTIEGDLGGTKINDASDEIKDVFGNSPVRKHIHIIIGQPTIVQLTTTTRALNQETQSLANEYNGRSLFSDNLFSNRETSDISKNDQPDKKNSREYITNTRSRQSSHNNSLRSEFRQGLNYDETNIFGLSLYNQNKQNSGINNRTGFNLSGQSPCTCKILLLGGTGTGKSTIINMMANYFLDGTLENPKVVIPTKYFEVTENAFGRNDTEAKVGDVTRSQTTKCCNYEFKHPENPSCNFVFIDTPGMSDTNGIEQDDKNIQEIINTAIDAGSLTAIIIIASGTEARVTPTIKNTLTRLANNLPDEIVSNNLLLILTKCTKSSASFS…
		RirT162610	MADIKLTCLIREKLPEDAFEIEIGKIDTVYYLKEIIIKKIPKKFIDDIDLDIEEFITDPRFLKLWKVNISINEKKKFEQLKNHTLSIKEILGGEEITSKYIDYYFSDDMLYCKDFIHIIVDLPIGIDKNLGKSWDFLRNGKVINIKMPKDHSYYQFISLSKDVSYLLGNDNEEQFLLIRDCYHHLADSILNHETRNYWHIVGNPGVGLTYFSYYLLYRLAQQNKIVIYDSKDNECIVLFSKNYTLYYNYNILERYFLEYFNTPDTYYVVDNKIPSFRLCTLKTILITSPYRPYYKQYEKDYTSHKQYMSVWSWEEINICRHANFHHLSQEEVWELYMKWGGIPLFTLNYALNKSKQKLLQRAIDIVDHNLLGYYGEIYVEKDIRYMLAHIFTNERNDLI…
		RirT221070	MSIDSTPITLWCLEYRSSSFSITIGNNNSIFDLKKAIFKKISVPNNVKAKNLSLWSVNVEESQLESNTPDGLMTVENEIKIATQKVGNTFYGVQDNNIRVVVRVPVATSQPVAVPSIPKNITAEVIKQLVQSPGQLPNRSDLANFLNENPPVKIPLAPIHFFQFKTGDLDGITDEERDIYFIQNAEEECTSLFSKLLGQLIFPPSYGKNENSYHDLWDSIIKNTMKIFGKHNTSLPTLEFDRNTSKRTTTDHNRPDMVVIVRNICPFQGEEKSQEDAEDLSKELTKKFQGHVLPIIVNLCLPRDFPDFETIIRSNRTVVELRYAITKKFTNEGQVTYLKEIYGMLQANNVRFSDRLEYSSKHSVHLVLHREQQEPSNLKELLQALICILTCLKSMHSID…
		RirT044330	MVKLNCLLLGQSFDDAFVVKIADSNEIRHYSTDIDDLNISELKFLIWNNKRDTIEINDPDNMTLWKVNITEEEESKLKNVEANNIEDILNGEKLKPTRMFRRYFPKGIKTEDAENIHVIVQVPATGKRSIRSISPFVETRDSKKEKLDEEFSNICELVQHLRTSKDKAITAIDIDVDDIKVVSSGSKNTPSNIIRHPEDKLLAVIEKPAMYVRESYEDLRYRLIELASRGPKNTKHKFLVTGTSGVGKSCFLIYFLILHLCEQDVPIIFQSHKNKEVFYCFENLNLSSGSYKDFSTHWNSSETWYLADGIISPELVSAKTVIALSPRGVAKDKFQEIDKDIVKKFNMSPWTLGELSFCREHVFPEVPQDIMQELYYKAGGVPRYVFRRVEISLHYGSDP…
		RirT232310	MSNIAPTGALWCIIRENHFIFKITIRADNDLIDLRNVIKNVKPNYFANVDADELILWRTNVASNILRNKETAIEPYLNKKLEDPADTVGNTFQNVVGNNIRVIPLLVSHTIFFLLLLRVIFANNTEYLLILVLFFPDSYRQTRPKNTFALSQSNWLLVVMFHGIHRKTVDEKLTNFWKALKNTAELDDNDFLELSGEAHFFGKNSKPSKLLIRKYYDDLILVVFDDNVRKLRISENPEIGKTFFRYYILYHLAVFNYTVIYEICIMNEPSRVILFDHEGWAFCLHKTFHFDEINRYLDDSSVWYVVDGKEPDIVEAKTILICSPLNAHHKEFDKKIPSGGILRYVLAGALNTEIQSQLKDAIGLCDENIFRYIGRSESKDDVSHKLVHIWTNLPGRDDA…
		RirT238160	MSTDSTPITLWCLEYRSNSFSITIGNNNSIFDLKKAIFEKINVPDNVKAKNLCLWNVNVEESQLESNTPDDLMTVENEIKIASQKVGNTFYGVQDNNIRVIVKVPVAIEQLDASVFVDRSGIICKELLKKFDIIPNKVEELKTLIDAPLLRKLPVTSDEEIMFPDISNYVCTTQGERRSAIAKINSNLFTIDTKFSGKSESMLPHPIDSMIRIPLENFNKYLGGSLPIDIDRDKSDSGSTTKGTQRPNFLCWIKKLLIFKGEEKANVGDFDTARIELVEKFNVLDPIFFGNIKFLICYAAAGSNVQFYAIDGSKETVKNPNQLMPLTGVLNSINLVDRITILRTTVNIARIMLTISDNITDMIIPLGKKQKLGHSYITFFANSVVKLVPEVDLPYTQHL…
		RirT245780	MKYTLNWVVFGNNPYKDNFSVNIGVDTNINLLKKAIREDITAPDSIKAKDLKLFKVDLPLRGNKDENVINICTNNIGDAGVEMSEGLQKPNKDNLHIIIRLSTEQTITNEPPRKRAKIEETDYENIEEVDEILLKHFWQALKNTNHDELSSLFMVSEDVNFFGKPSIPLKLFVRRCYNDLLNIVDNDKIRNLRLTGNSGIGKTFFGYYLIYHLVKNGKTVIYDIHTMKTFVILFGQTIEEVSYLHIIKNARKIKTSLSNRDTWYIVDGKSPDDSEAKTILICSSLKSHYKVFDNRIPEIRYMPVWSWNEINKCRTDIFTHLNEDKVRELYIKWGGIPRYILEGIHAKGIQKQLDEAINTCNESIFKYIEGDIAKDDISHKLIHIWTNFPEGSNDNLKPL…
		RirT157310	MHQLPELEKDDPTFTFECNGDKYSPQSDLELRNILQLFVAKSSLKFTVFIETSLSFSLWTFPKPQVIIKHLMADFNFRLKAIPIGNEASKSQYVCAYLVAVTNLFEYKFKVRPGKNVSGPNGHGPVDFALVLVRASRIISITEVKDKDFLQGIAQNSVQCESAALSNYKKKSLVS
		RirT020140	MYPEKYMKNKMVLSLNCLILGQASDKSFTQDIGEKYCDDSDVEVEFSDFKVSHFKEKLFHEQIIKNIIQEKNEMELWKVNSQKVVEEENNLKDFTESDIEDKLGGKKMDPRFLLKDYFKAKETNIRDIHVFIVSSSTDYLYKRPRLDFNNIPLDLGQSPTQLLHTGGCSWDYQESSELEQELRKEVRGLYNVFKENKREKTNTPIFFMTSGAGCGKSRNATELPKILRKIFKDDPELEPRFQEALIINISFENGTRINTKEECNANDVIAKRMLYQLQNQGLHWVNIRDDKQPLSTINILERCAKEKKVAIKELTVILVVDGLQTALINPDDGMKKDSLFYSLMTEISVLVINKQSPLIIACCTATLARPFHEVVQVSHQKRVFLQIRSLDSPKEKNEP…		*
						* signal peptide candidate list

## Sheet: Candidate RiCRN list with SP
The table shows the sequence features and domain architecture for predicted RiCRN effectors containing a predicted signal peptide.
	RiCRN candidate list with predicted signal peptides
	name	databases (JGI / Lin et al., 2014 NCBI)	database protein sequence	amplified sequence	differences to reference sequences	SP (SignalP) NN		NLS	gene amplification	frame	CRN domains predicted by Lin et al., 2014		CRN domains predicted by Zhang et al., 2016
						SignalP4.0	SignalP3.0	PSORTII			N-terminus	C-terminus	corresponding ID	architecture
	RiCRN1	gm1.1340_g	MSITLLCLVKGNTLANAFPV DIDKDQLVGHLKKVIKAEQP QTFANVDAKDLKLWKVTIPG DQDDQLRNLILQDSDELLAI RKISKYFPDSPPEEHIHVLV EPPESTATSEVLKLREEVAS LQALLNKSVAFDVVVSPKRT KGFKWTVNIEQATLDNLKKY IRKMEKPPALENDGAVLNIV NESGKYSPLNDQDLREMLQL FVSNKNLKFTVFIETPSKAF SDWTFSSVCQLYGLNGETED PTMTVFPNFSCGNVKPSQES LEGLMAELKSRLDNTPISLL SVEATKSLYVYSYLLAGANN FKGKFEIRPQKVISGPNGHG PLDFAIDLCQTAKTVGVTEV KKDDFVKGVAQCAVQLESSL SYRKRKADEMEERTFGRVFG …	MSITLLCLIKGNTLANAFPV DIDKDQLVGHLKKVIKAEQP QTFANVDAKDLKLWRVPISD DHDDQLRNLSLEDSDELLAI RKISKYFPDSPPEECIHVLV EPPESTATSEVLKLREEVAS LQALLNKSVAFDVVVSPKRT KGFKWTVNIEQATLDGLKEH IRKMEKPPALENDGAVLNIV NESGKYSPLNDQDLREMLQL FVSNKNLKFTVFIETPSKAF SDWTFSSVCQLYGLNGETED PTMTVFPNFSCGNVKPSQES LEGLMAELKSRLDNTPISLL SVEATKSLYVYSYLLAGANN FKGKFEIRPQKVISGPNGHG PLDFAIDLCQTAKTVGVTEV KKDDFVKGVAQCAVQLESSL SYRKRKADEMEERTFGRVFG …	amplified version: 12 aa mismatches to ID 1340	yes	yes	yes, 2x monopartite (137/363)	yes	yes	/	/	/	/
	RiCRN2	RirT020140	MYPEKYMKNKMVLSLNCLIL GQASDKSFTQDIGEKYCDDS DVEVEFSDFKVSHFKEKLFH EQIIKNIIQEKNEMELWKVN SQKVVEEENNLKDFTESDIE DKLGGKKMDPRFLLKDYFKA KETNIRDIHVFIVSSSTDYL YKRPRLDFNNIPLDLGQSPT QLLHTGGCSWDYQESSELEQ ELRKEVRGLYNVFKENKREK TNTPIFFMTSGAGCGKSRNA TELPKILRKIFKDDPELEPR FQEALIINISFENGTRINTK EECNANDVIAKRMLYQLQNQ GLHWVNIRDDKQPLSTINIL ERCAKEKKVAIKELTVILVV DGLQTALINPDDGMKKDSLF YSLMTEISVLVINKQSPLII ACCTATLARPFHEVVQVSHQ …	MYPEKYMKNKMVLSLNCLIL GQASDKSFTQDIGEKYCDDS DVEVEFSDFKVSHFKEKLFH EQIIKNIIQEKNEMELWKVN SQKVVEEENNLKDFTESDIE DKLGGKKMDPRFLLKDYFKA KETNIRDIHVFIVSSSTDYL YKRPRLDFNNIPLDLGQSPT QLLHTGGCSWDYQESSELEQ ELRKEVRGLYNVFKENKREK TNTPIFFMTSGAGCGKSRNA TELPKILRKIFKDDPELEPR FQEALIINISFENGTRINTK EECNANDVIAKRMLYQLQNQ GLHWVNIRDDKQPLSTINIL ERCAKEKKVAIKELTVILVV DGLQTALINPDDGMKKDSLF YSLMTEISVLVINKQSPLII ACCTATLARPFHEVVQVSHQ …	amplified version: 1bp (silent mutation) missmatch to RirT020140	no	yes	yes, 1x monopartite (142)	yes	yes	/	/	595496887	CR-Ubl1+CR-NTPase4+CR-REase6+ComEA-HHH HHH_3
	RiCRN3	RirT087480	without kinase domain: MTITLICLVMGNTAARAFCVKISRDEPISELKYAIKAKKQNGFASVDVDKLKLWKISEYFPDLSAEECIHVIVKSPKSPLLSLEEVLSCIPPPARYPYDTRTSISSNRVAGAWPSRITRWEEFLTEVNQYNFVEHEEFERPQFLKTAMEVNIFGVLNAAMKKYKFAKHSNFPNDTNIANLGNRNQEKIVVESFESFSKEDLESQSFSGPLHDVIEQVYNYMSALQLQYGILSTYDYHWFFYRPKNNNTALHISHPLKRDSTDPPVLKAYAYLAQLAERDPTSPIII	with kinase domain: ATGTTCTGTGTTAAAATAAGTAGAGACGAACCTATTAGCGAGCTCAAGTACGCTATAAAGGCTAAAAAACAAAATGGATTTGCTAGTGTAGACGTAGACAAGCTAAAACTGTGGAAAGTACAAATCCCTGACGAACGTAGCGAGCTCTTGAGAAATCTCACACTCAATGACGGTGACGAACTACTTAGATTTCGGAGTACTTCCCTGACTTGTCTGCTGAAGAGTGTATTCATGTCATCGTAAAATCGCCAAAATCGCCACTTCTCAGCTTGGAAGAAGTTTTATCGTGTATTCCGCCACCTGCCAGATATCCTTATGACACTAGAACCTCAATTAGCTCAAACAGAGTGGCTGGCGCTTGGCCTTCAAGAATAACACG…	premature stop codon in ORF; not all annotated introns are spliced; no frame to C-terminal kinase domain	yes	yes	no	yes	no	LFLAK-like domain/new DWL	no hit	595482912	CR-Ubl1+CR-REase8
	RiCRN4	RirT220960	MSITLLCLVKGNTLANAFPVDIDKDQLVGHLKDAIKVKKSPEFDNFSADRLKLWKVMIPDDQDDLLSNLTLNDGDELLATREIGDYWTEKPPKRNIHVIVSPPEATTASSREQELLDEVASLKALLNKSTHAFDVVVSPKQRKSFTWTVNIEEATLDSLKEHICKMEKQPAPVNDGAVLKIVNDSGKYTPLNDKELREVLQLFVSNKNLKFTVTDVYQLFSCGSADLSSEESKVVVKHLMAELNLRKKTTPLDIAYEATKTIYFYCYLASGVSFYEENFKLILEKFVTGRNGQGNLDYAIECRSTNRIVGLVKVKKDDFKQGFAQATVQMEIDDEHGLDKVWGIVTDAEKWYFVECILDNEGKLSFKLSKPVIVVYDDADMETKVKKVLSHIVWLLDEA…	/	/	no	yes	yes, 1x monopartite (139)	/	/	LFLAK-like domain/new DWL	DN17	595445223	CR-Ubl1+CR-REase6
	RiCRN5	RirT116790	MSITLLCLVKGNTLANAFPVDIEKDQLVGHLKKVIKAENPQTFANVDVKDIKLWKVEIGGDHLDDQLKNLKLNGSDELSAINEIGDYWTEKPPKKHIHVLVEPPVTTTASNEVLELREKLASLQALLNKSVHGTVRCCCESETNEELQVDREHRKNSMREMEKPPALENDGAVLNIINDSGKFSPRNDQDLRKILQLFVSNVNLKFTVLIETPSKPFNEWTFPKVCELYGLSDDPNPSIDVYPVFSCGSADLSSEQSKAVVKHLLAELKLRQKTTPLDMTYEATKSIYSYCYLASGVSFYDEKIKIIPEKLITGHNGQGNLDYAIECRSTNRVVGLVEVKRDDFKQGFAQATVQMESSLTCRKRKVNEIDDSYGLDKVWGIVTDAEKWYFMECMLDGEG…	/	/	yes	yes	yes, 1x monopartite (362)	/	/	LFLAK-like domain/new DWL	DN17	595476876	CR-Ubl1+CR-REase5
	RiCRN6	gm1.911_g	MSSFNITLCCLIHGNNISAAFPVKVDNDKTIGELKKIIKDENTNEFFGVDAKNLTLWKVEIPVNDEEIKQLILQDNQKTKLLGIRYIEDYWTDSPPKRCIHVIVEPPVVAISNQSTSIAKITHDMENFSLDNHMNASVPVSLSPNFFPEFLKILKENSEIMKQITLSLEQEKNRKREFEKDTSESMIVEAKAEGHNDVLFTFDPQKYFLGECKSSKSYLGELSKSINDRLLKNPLVEKTELAVQTYFNELMDIFNSKYKNEIITKGKDNNQSYLNKFMPDFSILKDDDTISFRFSYFVKIEYRIKLHTTN	/	/	no	yes	no	/	/	/	/	552915086	CR-Ubl1
	RiCRN7	gm1.2506	MSITLLCLVKGNTLANAFPVDINQDQLVGHLKDAIKAKKAPDNLTLQDPLQRKRFRNIFQTHLRRAYPCQCKVATLEEALSCIPPPITYSPDCTKSKTTTKVNGDPPTSVQLWGDFFDKIMSTDLELSKQRITELEVENVDLRRKISEFDAEIAEFKRRISEALRMTEEERTRRDAENAKLKARIEELKSENVEFRDRLTKVEQNQLQNDSNGNDTPTITHLTSIRRESEKLVTEDSMLEVPESLQVQKDIASSVVNSNTINDRGASGISEEIGKTMEEIGKTVNYVNDQDESAVDPNIVTEFVQASKTCQFFCQANVARNKLIIAKQAEITAWCLFSERFEDKVVELRSNDKKLTKPYLTGVSDGYLRVMTCKGIWFNRVTCSADKISRFTNPQIEFI…	/	/	yes	yes	yes, 3x bipartite (38/143/158)	/	/	/	/	/	/
	RiCRN8	RirT115480	MTITLLCLLKGNKTANAFAVDIDSGKLVSHLKDAIKAKKSPEFDNFPADELKLWKVPISDDHVDPLSNLSLEDSEELLAIRKISKYFPDSPPEEHIHVLVSPPETTATSDEVLKLREEVASLQALLNKSEYEFDVIVSPRRTNGFKWIVNIEEATLEGLKNSIREMNLGLPALENDGAVLNFTYEVKRYSPRNDHDFRKMLRQFVSKNNFRLVVSIETPSKAFSDWTSPKMCQLYGLGESDDPSLSIRNIVSEFDLEKKFAGLKESSDLEDEKQKSETTNVKDFAVKLGLDKFTKNKEEWKKFYGA	/	/	no	yes	no	/	/	LFLAK-like domain/new DWL	no hit	595477203	CR-Ubl1
	RiCRN10	RirT101490	MSITLFCLVKGNTTTNAFPIHIDKGQFVGDLKKAIKAEKQNDFAGVDADKLRLWKVEIGGDHLDDPLKNLKLNDNNELSAINEIGDYWTEKPPKKHIHVLVEPPASNVASSREQELLIRIAALEEKLSKSEYVFDIVVSPKRTKSFKWTVNIEEATLVGLKEYIREEYNPATLENDGAVLRFVSNDVKDAERHSPRNDQDFCKMLRQFVSKDITKFTVVIETPSKAFSDWSFPKVCQLYGLGESDDPSLSVFPPFTCEYKELNDDSSQEILRNLITELNARLKTIPISGNEASKSQYVCSYLVAGANLHEGKFELRPEKNITGPNGHGPVDFAIDLLQTAKTVGVTEVKDEDIFKGIAQNAVQLESALSNRKRKASEMEEDNVFVGKTFGIITDAKEWY…	/	/	no	yes	yes, 3x monopartite (140/371/461)	/	/	LFLAK-like domain/new DWL	DN17	595480263	CR-Ubl1+CR-REase5
	expressed
	not expressed
