# Supplementary material for: RiCRN1, a Crinkler Effector From the Arbuscular Mycorrhizal Fungus Rhizophagus irregularis, Functions in Arbuscule Development
Source: Front Microbiol. 2018 Sep 4;9:2068. doi: 10.3389/fmicb.2018.02068 (PMC6131194; doi:10.3389/fmicb.2018.02068)
Supplement: Supplementary file 2 [file Table_2.XLSX]

## Sheet: Sheet1
Table S2. Oligonucleotides used in this study.
Primer	Sequence (5' à 3')
Ectopic gene expression in planta
MtSR45 F	CAC CAT GGC GAA ACC TGG TCG AGC
MtSR45∆Stop R	TGG TTT GCG AGC TGG GGG T
RiCRN1-C F	CAC CAT GGA GTC CAC CGC CAC TTC AG
RiCRN1 F	CAC CAT GTC TAT CAC TTT ACT ATG CCT
RiCRN1∆SP F	CAC CAT GTT TCC TGT CGA TAT AGA TAA G
RiCRN1∆Stop R	ATT CGT TTT CCC CTC AAG ATC
RiCRN1 R	CTA ATT CGT TTT CCC CTC AAG
Host-induced gene silencing of RiCRN1
RiCRN1-HIGS1.1 F	CAC CCT CAC ATA TAG TAC TCA CTC AG
RiCRN1-HIGS1.1 R	TTC CGC AAC TGA TCG TCG T
RiCRN1-HIGS1.2 F	CAC CCT GTC GAT ATA GAT AAG GAC CA
RiCRN1-HIGS1.2 R	GCG ACT TCC TCT CTT AAT TTC A
RiCRN1-HIGS1.3 F	CAC CTG AGG ATA GTG ACG AGC TG
RiCRN1-HIGS1.3 R	CAT TTT CGA GTG CCG GTG
Quantitative real time PCR
MtBCP1 qPCR F	CCG GAA AGG ACG TTA TTC AA
MtBCP1 qPCR R	TGG CTA CCA TGA TGA CTC CA
MtPT4 qPCR F	GTG CGT TCG GGA TAC AAT ACT
MtPT4 qPCR R	GAG CCC TGT CAT TTG GTG TT
MtTEF1a qPCR F	TAC TCT TGG AGT GAA GCA GAT G
MtTEF1a qPCR R	GTC AAG AGC CTC AAG GAG AG
RiTEF1a qPCR F	TGT TGC TTT CGT CCC AAT ATC
RiTEF1a qPCR R	GGT TTA TCG GTA GGT CGA G
RiCRN1 qPCR F	CCT GAC TCA GCT CTT GAT GT
RiCRN1 qPCR R	ACA TAG ATC GGG ACG TAG TC
RiCRN2 qPCR F	GCA TTG CCA GAA CTAA TAT TCC
RiCRN2 qPCR R	GCA GAA ATC ATT AAG TCC AAC C
RiCRN3 qPCR F	GCA TTA CAA CTT CAA TAC GGG
RiCRN3 qPCR R	GGT AAA TTT TGA CTC CCA TTA TGA
RiCRN4 qPCR F	GTG TA CGA TGA TGC TGA TAT G
RiCRN4 qPCR R	GGT TGC TCG ATG ACC TAT G
RiCRN5 qPCR F	GTA TGG TTG TTG GAA GAG
RiCRN5 qPCR R	GTC TGA CCC GCT ATG TTA TG
RiCRN6 qPCR F	CTT GTA AAT GCA TCA TGT CAT C
RiCRN6 qPCR R	GAA TCT CAA CTT TCC ATA ACG T
RiCRN7 qPCR F	ATG TCT ATC ACT TTG CTT TGC C
RiCRN7 qPCR R	GGA ATT TCC TTT TTC CAT AAG CTT
RiCRN8 qPCR F	GGA TGA CCC ATC ACT GTC
RiCRN8 qPCR R	CCA ATC AAG CTG GAC AGA C
RiCRN9 qPCR F	AGG TTG ATA TTT GGG GTA TTG G
RiCRN9 qPCR R	AGA GTA ACT GTA GCA TTT GGT C
RiCRN10 qPCR F	GGT TGG TGT GAC GGA AGT
RiCRN10 qPCR R	CAA TAA CCA TGC AAT ATG ACC G
RiCRN1 ORF qPCR F	GAT ATA GAT AAG GAC CAG CTT G
RiCRN1 ORF qPCR R	TGC CAA CAG CTC GTC ACT
RiCRN1-C qPCR F	CAT GGA ATG TTC GAT GGA TGA
RiCRN1-C qPCR F	CTC TCC TTT ACA TCA AGA GCT
Yeast-two-hybrid constructs
NcoI-MtSR45 F	CCA TGG CGA AAC CTG GTC GAG CT
EcoRI MtSR45 R	GAA TTC CTA TGG TTT GCG AGC TGG
EcoRI_MtU1-70K F	GAA TTC ATG GAA GAT CCT CTT CTG CG
BamHI_MtU1-70K R	GGA TCC CTA GTA ATC ATA TTC TCG AGA ATG
NdeI RiCRN1∆SP F	ATC ATA TGA TGT TTC CTG TCG ATA TAG ATA AG
EcoRI RiCRN1 R	TAG AAT TCC TAA TTC GTT TTC CCC TCA AG
NdeI RiCRN1-C F	ATC ATA TGA TGG AGT CCA CCG CCA CTT C
NdeI RiCRN2∆SP F	ATC ATA TGA TGT CCG ATA AAA GTT TCA CTC AA
EcoRI RiCRN2 R	ATG AAT TCT TAG TTT GGT GAA GTT GAT GAA G
