# Supplementary material for: RiCRN1, a Crinkler Effector From the Arbuscular Mycorrhizal Fungus Rhizophagus irregularis, Functions in Arbuscule Development
Source: Front Microbiol. 2018 Sep 4;9:2068. doi: 10.3389/fmicb.2018.02068 (PMC6131194; doi:10.3389/fmicb.2018.02068)
Supplement: Supplementary file 3 [file Table_3.XLSX]

## Sheet: Sheet1
Supplementary Table S3. Target sequences of RiCRN1 HIGS constructs.
RiCRN1.1	CTCACATATAGTACTCACTCAGTATTTTTTTCGCAAATAAAATTCTTTTTACTCTTGTCCTCACATACCGCACTTTGAGCCAATAACATTTCGCAAAAAATACTATATAAGCCGAAAACATGTCTATCACTTTACTATGCCTCATTAAAGGAAATACTCTAGCGAACGCTTTTCCTGTCGATATAGATAAGGACCAGCTTGTTGGCCACCTCAAAAAAGTTATTAAGGCAGAGCAACCGCAAACTTTCGCTAATGTTGACGCCAAAGACCTGAAACTATGGAGGGTGCCAATCTCTGACGATCACGACGATCAGTTGCGGAA
RiCRN1.2	CTGTCGATATAGATAAGGACCAGCTTGTTGGCCACCTCAAAAAAGTTATTAAGGCAGAGCAACCGCAAACTTTCGCTAATGTTGACGCCAAAGACCTGAAACTATGGAGGGTGCCAATCTCTGACGATCACGACGATCAGTTGCGGAATCTTTCACTTGAGGATAGTGACGAGCTGTTGGCAATAAGAAAAATTTCGAAATACTTTCCAGACTCACCTCCCGAAGAATGTATTCATGTCTTAGTCGAGCCACCAGAGTCCACCGCCACTTCAGAGGTGTTGAAATTAAGAGAGGAAGTCGC
RiCRN1.3	TGAGGATAGTGACGAGCTGTTGGCAATAAGAAAAATTTCGAAATACTTTCCAGACTCACCTCCCGAAGAATGTATTCATGTCTTAGTCGAGCCACCAGAGTCCACCGCCACTTCAGAGGTGTTGAAATTAAGAGAGGAAGTCGCCTCGTTGCAGGCATTACTCAACAAGTCCGTTGCCTTCGACGTTGTTGTTAGTCCTAAACGAACGAAGGGTTTCAAGTGGACCGTGAACATCGAACAAGCGACCCTCGATGGCCTCAAAGAACATATACGTAAAATGGAGAAACCACCGGCACTCGAAAATG
